# Supplementary material for: Morphological and Physiological Traits Associated with Yield under Reduced Irrigation in Chilean Coastal Lowland Quinoa
Source: Plants (Basel). 2022 Jan 26;11(3):323. doi: 10.3390/plants11030323 (PMC8839172; doi:10.3390/plants11030323)
Supplement: Supplementary file 1 [file plants-11-00323-s001.zip]

Archive with 12 entries (12 files):
- Figure S1. Seed metrics.pdf
- Figure S2. Panicle metrics.pdf
- Figure S3. Plant height at harvest.pdf
- Figure S4. Vegetation indices-effect size.pdf
- Figure S5. PCA of vegetation indices.pdf
- Figure S6. Field trial plot layout and experimental design.pdf
- File S1. Analysis of selected wavelengths.pdf
- File S2. Selected wavelengths-effect size-pairwise comparisons.xlsx
- File S3. Phenology.xlsx
- File S4. Morphological and physiological traits at the inflorescence visible stage.pdf
- Table S1. Vegetation indices.pdf
- Table S2. Correlations between traits and vegetation indices.pdf
