# Supplementary material for: Morphological and Physiological Traits Associated with Yield under Reduced Irrigation in Chilean Coastal Lowland Quinoa
Source: Plants (Basel). 2022 Jan 26;11(3):323. doi: 10.3390/plants11030323 (PMC8839172; doi:10.3390/plants11030323)
Supplement: Supplementary file 1 [file plants-11-00323-s001.zip › File S2. Selected wavelengths-effect size-pairwise comparisons.xlsx]

## Sheet: wl476_effectSize
contrast	repetition	effect.size	SE	df	lower.CL	upper.CL
(CLS-1 FI) - (CLS-1 RI)	1	-0.283128	0.00407809	6706637	-0.291121	-0.275135
(CLS-1 FI) - (CLS-1 RI)	2	0.708299	0.00434279	6706637	0.699787	0.71681
(CLS-1 FI) - (CLS-1 RI)	3	-0.174671	0.00442564	6706637	-0.183345	-0.165997
(CLS-1 FI) - (CLS-2 FI)	1	-0.342707	0.00365817	6706637	-0.349877	-0.335537
(CLS-1 FI) - (CLS-2 FI)	2	0.679652	0.00387342	6706637	0.67206	0.687244
(CLS-1 FI) - (CLS-2 FI)	3	0.0518641	0.00441092	6706637	0.0432189	0.0605094
(CLS-1 FI) - (CLS-2 RI)	1	-0.0141321	0.00405986	6706637	-0.0220893	-0.00617494
(CLS-1 FI) - (CLS-2 RI)	2	0.828235	0.00433459	6706637	0.81974	0.836731
(CLS-1 FI) - (CLS-2 RI)	3	-0.907779	0.00441328	6706637	-0.916429	-0.899129
(CLS-1 FI) - (CLS-3 FI)	1	-0.654922	0.00367178	6706637	-0.662119	-0.647725
(CLS-1 FI) - (CLS-3 FI)	2	-0.521744	0.00362569	6706637	-0.52885	-0.514638
(CLS-1 FI) - (CLS-3 FI)	3	-0.19176	0.00462865	6706637	-0.200832	-0.182688
(CLS-1 FI) - (CLS-3 RI)	1	0.720021	0.00452029	6706637	0.711161	0.728881
(CLS-1 FI) - (CLS-3 RI)	2	0.582727	0.00464793	6706637	0.573617	0.591836
(CLS-1 FI) - (CLS-3 RI)	3	-0.106223	0.00462766	6706637	-0.115293	-0.0971531
(CLS-1 FI) - (CLS-4 FI)	1	0.529433	0.00427236	6706637	0.521059	0.537806
(CLS-1 FI) - (CLS-4 FI)	2	0.594028	0.00466648	6706637	0.584882	0.603175
(CLS-1 FI) - (CLS-4 FI)	3	-0.126471	0.00448743	6706637	-0.135266	-0.117675
(CLS-1 FI) - (CLS-4 RI)	1	0.649616	0.00474388	6706637	0.640318	0.658914
(CLS-1 FI) - (CLS-4 RI)	2	-0.128586	0.00407081	6706637	-0.136564	-0.120607
(CLS-1 FI) - (CLS-4 RI)	3	-1.14597	0.00405429	6706637	-1.15392	-1.13803
(CLS-1 FI) - (CLS-5 FI)	1	0.564452	0.00397156	6706637	0.556668	0.572237
(CLS-1 FI) - (CLS-5 FI)	2	0.511673	0.00420449	6706637	0.503432	0.519914
(CLS-1 FI) - (CLS-5 FI)	3	-0.132502	0.00414474	6706637	-0.140625	-0.124378
(CLS-1 FI) - (CLS-5 RI)	1	0.604863	0.00431831	6706637	0.596399	0.613327
(CLS-1 FI) - (CLS-5 RI)	2	0.120592	0.00387327	6706637	0.113	0.128183
(CLS-1 FI) - (CLS-5 RI)	3	-0.313563	0.00440516	6706637	-0.322197	-0.304929
(CLS-1 FI) - (CLS-6 RI)	1	0.464163	0.00435368	6706637	0.45563	0.472696
(CLS-1 FI) - (CLS-6 RI)	2	0.395925	0.00375798	6706637	0.38856	0.403291
(CLS-1 FI) - (CLS-6 RI)	3	-0.246342	0.00428727	6706637	-0.254745	-0.237939
(CLS-1 FI) - (CLS-7 RI)	1	-0.49861	0.00384534	6706637	-0.506147	-0.491074
(CLS-1 FI) - (CLS-7 RI)	2	-0.521885	0.00383703	6706637	-0.529405	-0.514365
(CLS-1 FI) - (CLS-7 RI)	3	0.010907	0.00390915	6706637	0.00324525	0.0185688
(CLS-1 FI) - (CLS-8 FI)	1	-0.182935	0.00388037	6706637	-0.19054	-0.175329
(CLS-1 FI) - (CLS-8 FI)	2	0.796821	0.00415516	6706637	0.788677	0.804965
(CLS-1 FI) - (CLS-8 FI)	3	-0.228612	0.00420226	6706637	-0.236848	-0.220375
(CLS-1 FI) - (CLS-8 RI)	1	0.608437	0.0043858	6706637	0.599841	0.617033
(CLS-1 FI) - (CLS-8 RI)	2	-0.141274	0.003708	6706637	-0.148542	-0.134006
(CLS-1 FI) - (CLS-8 RI)	3	-0.162399	0.00424506	6706637	-0.170719	-0.154079
(CLS-1 FI) - (CLS-9 FI)	1	-0.139791	0.00398553	6706637	-0.147602	-0.131979
(CLS-1 FI) - (CLS-9 FI)	2	0.462489	0.00397237	6706637	0.454703	0.470274
(CLS-1 FI) - (CLS-9 FI)	3	-0.737255	0.00420248	6706637	-0.745491	-0.729018
(CLS-1 FI) - (CLS-9 RI)	1	0.627254	0.00452869	6706637	0.618378	0.63613
(CLS-1 FI) - (CLS-9 RI)	2	0.301552	0.00400569	6706637	0.293701	0.309403
(CLS-1 FI) - (CLS-9 RI)	3	-0.0700167	0.00449877	6706637	-0.0788342	-0.0611993
(CLS-1 FI) - REGALONA FI	1	0.774891	0.00397215	6706637	0.767106	0.782676
(CLS-1 FI) - REGALONA FI	2	0.0351116	0.00390334	6706637	0.0274612	0.0427621
(CLS-1 FI) - REGALONA FI	3	0.157919	0.00395267	6706637	0.150172	0.165666
(CLS-1 FI) - REGALONA RI	1	0.640597	0.00439537	6706637	0.631983	0.649212
(CLS-1 FI) - REGALONA RI	2	0.994464	0.00401932	6706637	0.986587	1.00234
(CLS-1 FI) - REGALONA RI	3	-0.0856202	0.00431556	6706637	-0.0940786	-0.0771619
(CLS-1 RI) - (CLS-2 RI)	1	0.268996	0.00437017	6706637	0.260431	0.277561
(CLS-1 RI) - (CLS-2 RI)	2	0.119937	0.0047534	6706637	0.11062	0.129253
(CLS-1 RI) - (CLS-2 RI)	3	-0.733108	0.00468809	6706637	-0.742297	-0.72392
(CLS-1 RI) - (CLS-3 RI)	1	1.00315	0.00480416	6706637	0.993733	1.01256
(CLS-1 RI) - (CLS-3 RI)	2	-0.125572	0.00504334	6706637	-0.135457	-0.115687
(CLS-1 RI) - (CLS-3 RI)	3	0.0684477	0.00489257	6706637	0.0588584	0.078037
(CLS-1 RI) - (CLS-4 RI)	1	0.932744	0.00501481	6706637	0.922915	0.942573
(CLS-1 RI) - (CLS-4 RI)	2	-0.836885	0.00452533	6706637	-0.845754	-0.828015
(CLS-1 RI) - (CLS-4 RI)	3	-0.971302	0.00435111	6706637	-0.97983	-0.962774
(CLS-1 RI) - (CLS-5 RI)	1	0.887991	0.00461409	6706637	0.878948	0.897034
(CLS-1 RI) - (CLS-5 RI)	2	-0.587707	0.00434546	6706637	-0.596224	-0.57919
(CLS-1 RI) - (CLS-5 RI)	3	-0.138892	0.0046821	6706637	-0.148069	-0.129715
(CLS-1 RI) - (CLS-8 RI)	1	0.891565	0.00467733	6706637	0.882397	0.900732
(CLS-1 RI) - (CLS-8 RI)	2	-0.849573	0.00420212	6706637	-0.857809	-0.841337
(CLS-1 RI) - (CLS-8 RI)	3	0.012272	0.00453223	6706637	0.00338895	0.021155
(CLS-1 RI) - (CLS-9 RI)	1	0.910382	0.00481166	6706637	0.900951	0.919812
(CLS-1 RI) - (CLS-9 RI)	2	-0.406747	0.00446175	6706637	-0.415492	-0.398002
(CLS-1 RI) - (CLS-9 RI)	3	0.104654	0.00477094	6706637	0.0953032	0.114005
(CLS-1 RI) - REGALONA RI	1	0.923725	0.00468645	6706637	0.91454	0.932911
(CLS-1 RI) - REGALONA RI	2	0.286166	0.00446581	6706637	0.277413	0.294918
(CLS-1 RI) - REGALONA RI	3	0.0890506	0.00459854	6706637	0.0800377	0.0980636
(CLS-2 FI) - (CLS-1 RI)	1	0.0595789	0.00399803	6706637	0.0517429	0.0674149
(CLS-2 FI) - (CLS-1 RI)	2	0.0286465	0.0043388	6706637	0.0201426	0.0371504
(CLS-2 FI) - (CLS-1 RI)	3	-0.226535	0.00468853	6706637	-0.235724	-0.217346
(CLS-2 FI) - (CLS-2 RI)	1	0.328575	0.00398115	6706637	0.320772	0.336378
(CLS-2 FI) - (CLS-2 RI)	2	0.148583	0.00432919	6706637	0.140098	0.157068
(CLS-2 FI) - (CLS-2 RI)	3	-0.959643	0.00467747	6706637	-0.968811	-0.950476
(CLS-2 FI) - (CLS-3 FI)	1	-0.312215	0.00357999	6706637	-0.319232	-0.305198
(CLS-2 FI) - (CLS-3 FI)	2	-1.2014	0.00363808	6706637	-1.20853	-1.19427
(CLS-2 FI) - (CLS-3 FI)	3	-0.243624	0.00488064	6706637	-0.25319	-0.234058
(CLS-2 FI) - (CLS-3 RI)	1	1.06273	0.00445395	6706637	1.054	1.07146
(CLS-2 FI) - (CLS-3 RI)	2	-0.0969256	0.00464557	6706637	-0.106031	-0.0878205
(CLS-2 FI) - (CLS-3 RI)	3	-0.158087	0.00487962	6706637	-0.167651	-0.148523
(CLS-2 FI) - (CLS-4 FI)	1	0.87214	0.00420095	6706637	0.863906	0.880373
(CLS-2 FI) - (CLS-4 FI)	2	-0.0856238	0.004664	6706637	-0.0947651	-0.0764825
(CLS-2 FI) - (CLS-4 FI)	3	-0.178335	0.00474687	6706637	-0.187638	-0.169031
(CLS-2 FI) - (CLS-4 RI)	1	0.992323	0.00468032	6706637	0.98315	1.0015
(CLS-2 FI) - (CLS-4 RI)	2	-0.808238	0.00407696	6706637	-0.816229	-0.800247
(CLS-2 FI) - (CLS-4 RI)	3	-1.19784	0.0043406	6706637	-1.20634	-1.18933
(CLS-2 FI) - (CLS-5 FI)	1	0.907159	0.00389487	6706637	0.899526	0.914793
(CLS-2 FI) - (CLS-5 FI)	2	-0.167979	0.00420274	6706637	-0.176217	-0.159742
(CLS-2 FI) - (CLS-5 FI)	3	-0.184366	0.00442432	6706637	-0.193038	-0.175695
(CLS-2 FI) - (CLS-5 RI)	1	0.94757	0.00424812	6706637	0.939244	0.955896
(CLS-2 FI) - (CLS-5 RI)	2	-0.559061	0.00387648	6706637	-0.566658	-0.551463
(CLS-2 FI) - (CLS-5 RI)	3	-0.365427	0.00466932	6706637	-0.374579	-0.356275
(CLS-2 FI) - (CLS-6 RI)	1	0.80687	0.00428324	6706637	0.798475	0.815265
(CLS-2 FI) - (CLS-6 RI)	2	-0.283727	0.00375758	6706637	-0.291092	-0.276362
(CLS-2 FI) - (CLS-6 RI)	3	-0.298206	0.00455821	6706637	-0.30714	-0.289272
(CLS-2 FI) - (CLS-7 RI)	1	-0.155903	0.00375886	6706637	-0.163271	-0.148536
(CLS-2 FI) - (CLS-7 RI)	2	-1.20154	0.00384874	6706637	-1.20908	-1.19399
(CLS-2 FI) - (CLS-7 RI)	3	-0.0409571	0.00420429	6706637	-0.0491973	-0.0327168
(CLS-2 FI) - (CLS-8 FI)	1	0.159772	0.00379682	6706637	0.152331	0.167214
(CLS-2 FI) - (CLS-8 FI)	2	0.117169	0.00414991	6706637	0.109035	0.125302
(CLS-2 FI) - (CLS-8 FI)	3	-0.280476	0.00447833	6706637	-0.289253	-0.271698
(CLS-2 FI) - (CLS-8 RI)	1	0.951144	0.00431673	6706637	0.942683	0.959604
(CLS-2 FI) - (CLS-8 RI)	2	-0.820926	0.00371493	6706637	-0.828207	-0.813645
(CLS-2 FI) - (CLS-8 RI)	3	-0.214263	0.00451847	6706637	-0.223119	-0.205407
(CLS-2 FI) - (CLS-9 FI)	1	0.202916	0.0039045	6706637	0.195264	0.210569
(CLS-2 FI) - (CLS-9 FI)	2	-0.217164	0.00397114	6706637	-0.224947	-0.20938
(CLS-2 FI) - (CLS-9 FI)	3	-0.789119	0.00447898	6706637	-0.797897	-0.78034
(CLS-2 FI) - (CLS-9 RI)	1	0.969961	0.00446195	6706637	0.961215	0.978706
(CLS-2 FI) - (CLS-9 RI)	2	-0.378101	0.00400651	6706637	-0.385953	-0.370248
(CLS-2 FI) - (CLS-9 RI)	3	-0.121881	0.00475754	6706637	-0.131205	-0.112556
(CLS-2 FI) - REGALONA FI	1	1.1176	0.00389685	6706637	1.10996	1.12524
(CLS-2 FI) - REGALONA FI	2	-0.644541	0.00390764	6706637	-0.652199	-0.636882
(CLS-2 FI) - REGALONA FI	3	0.106055	0.00424465	6706637	0.0977353	0.114374
(CLS-2 FI) - REGALONA RI	1	0.983304	0.00432665	6706637	0.974824	0.991784
(CLS-2 FI) - REGALONA RI	2	0.314812	0.00401139	6706637	0.30695	0.322674
(CLS-2 FI) - REGALONA RI	3	-0.137484	0.00458469	6706637	-0.14647	-0.128499
(CLS-2 RI) - (CLS-3 RI)	1	0.734153	0.00478567	6706637	0.724773	0.743533
(CLS-2 RI) - (CLS-3 RI)	2	-0.245509	0.00503525	6706637	-0.255378	-0.23564
(CLS-2 RI) - (CLS-3 RI)	3	0.801556	0.0048802	6706637	0.791991	0.811121
(CLS-2 RI) - (CLS-4 RI)	1	0.663748	0.00499738	6706637	0.653953	0.673543
(CLS-2 RI) - (CLS-4 RI)	2	-0.956821	0.00451772	6706637	-0.965676	-0.947967
(CLS-2 RI) - (CLS-4 RI)	3	-0.238194	0.00432408	6706637	-0.246669	-0.229719
(CLS-2 RI) - (CLS-5 RI)	1	0.618995	0.00459534	6706637	0.609988	0.628002
(CLS-2 RI) - (CLS-5 RI)	2	-0.707644	0.00433702	6706637	-0.716144	-0.699143
(CLS-2 RI) - (CLS-5 RI)	3	0.594216	0.00466674	6706637	0.58507	0.603363
(CLS-2 RI) - (CLS-8 RI)	1	0.622569	0.00465882	6706637	0.613438	0.6317
(CLS-2 RI) - (CLS-8 RI)	2	-0.969509	0.00419395	6706637	-0.977729	-0.961289
(CLS-2 RI) - (CLS-8 RI)	3	0.74538	0.0045182	6706637	0.736525	0.754236
(CLS-2 RI) - (CLS-9 RI)	1	0.641386	0.00479359	6706637	0.63199	0.650781
(CLS-2 RI) - (CLS-9 RI)	2	-0.526684	0.00445317	6706637	-0.535412	-0.517956
(CLS-2 RI) - (CLS-9 RI)	3	0.837763	0.00475867	6706637	0.828436	0.847089
(CLS-2 RI) - REGALONA RI	1	0.654729	0.00466784	6706637	0.645581	0.663878
(CLS-2 RI) - REGALONA RI	2	0.166229	0.00445585	6706637	0.157496	0.174962
(CLS-2 RI) - REGALONA RI	3	0.822159	0.00458563	6706637	0.813171	0.831147
(CLS-3 FI) - (CLS-1 RI)	1	0.371794	0.00400884	6706637	0.363937	0.379651
(CLS-3 FI) - (CLS-1 RI)	2	1.23004	0.00413453	6706637	1.22194	1.23815
(CLS-3 FI) - (CLS-1 RI)	3	0.017089	0.00489328	6706637	0.00749831	0.0266796
(CLS-3 FI) - (CLS-2 RI)	1	0.64079	0.00399358	6706637	0.632963	0.648617
(CLS-3 FI) - (CLS-2 RI)	2	1.34998	0.00412705	6706637	1.34189	1.35807
(CLS-3 FI) - (CLS-2 RI)	3	-0.71602	0.00487996	6706637	-0.725584	-0.706455
(CLS-3 FI) - (CLS-3 RI)	1	1.37494	0.00446889	6706637	1.36618	1.3837
(CLS-3 FI) - (CLS-3 RI)	2	1.10447	0.00445286	6706637	1.09574	1.1132
(CLS-3 FI) - (CLS-3 RI)	3	0.0855367	0.00507692	6706637	0.0755861	0.0954872
(CLS-3 FI) - (CLS-4 FI)	1	1.18435	0.00421573	6706637	1.17609	1.19262
(CLS-3 FI) - (CLS-4 FI)	2	1.11577	0.00447231	6706637	1.10701	1.12454
(CLS-3 FI) - (CLS-4 FI)	3	0.0652893	0.00494938	6706637	0.0555887	0.0749899
(CLS-3 FI) - (CLS-4 RI)	1	1.30454	0.00469419	6706637	1.29534	1.31374
(CLS-3 FI) - (CLS-4 RI)	2	0.393158	0.00383938	6706637	0.385633	0.400683
(CLS-3 FI) - (CLS-4 RI)	3	-0.954213	0.00455713	6706637	-0.963145	-0.945282
(CLS-3 FI) - (CLS-5 FI)	1	1.21937	0.00391102	6706637	1.21171	1.22704
(CLS-3 FI) - (CLS-5 FI)	2	1.03342	0.0039871	6706637	1.0256	1.04123
(CLS-3 FI) - (CLS-5 FI)	3	0.0592579	0.0046409	6706637	0.0501619	0.0683539
(CLS-3 FI) - (CLS-5 RI)	1	1.25979	0.00426315	6706637	1.25143	1.26814
(CLS-3 FI) - (CLS-5 RI)	2	0.642336	0.00363194	6706637	0.635217	0.649454
(CLS-3 FI) - (CLS-5 RI)	3	-0.121803	0.00487436	6706637	-0.131357	-0.11225
(CLS-3 FI) - (CLS-6 RI)	1	1.11909	0.00429738	6706637	1.11066	1.12751
(CLS-3 FI) - (CLS-6 RI)	2	0.917669	0.00351178	6706637	0.910786	0.924552
(CLS-3 FI) - (CLS-6 RI)	3	-0.0545822	0.00476829	6706637	-0.0639279	-0.0452365
(CLS-3 FI) - (CLS-7 RI)	1	0.156312	0.00376903	6706637	0.148925	0.163699
(CLS-3 FI) - (CLS-7 RI)	2	-0.000140855	0.00358631	6706637	-0.00716989	0.00688818
(CLS-3 FI) - (CLS-7 RI)	3	0.202667	0.00443223	6706637	0.19398	0.211354
(CLS-3 FI) - (CLS-8 RI)	1	1.26336	0.00433154	6706637	1.25487	1.27185
(CLS-3 FI) - (CLS-8 RI)	2	0.38047	0.0034522	6706637	0.373704	0.387236
(CLS-3 FI) - (CLS-8 RI)	3	0.0293609	0.00473063	6706637	0.0200891	0.0386328
(CLS-3 FI) - (CLS-9 FI)	1	0.515131	0.00391642	6706637	0.507455	0.522807
(CLS-3 FI) - (CLS-9 FI)	2	0.984233	0.003741	6706637	0.976901	0.991565
(CLS-3 FI) - (CLS-9 FI)	3	-0.545495	0.0046907	6706637	-0.554688	-0.536301
(CLS-3 FI) - (CLS-9 RI)	1	1.28218	0.00447637	6706637	1.2734	1.29095
(CLS-3 FI) - (CLS-9 RI)	2	0.823296	0.0037747	6706637	0.815898	0.830694
(CLS-3 FI) - (CLS-9 RI)	3	0.121743	0.00495982	6706637	0.112022	0.131464
(CLS-3 FI) - REGALONA FI	1	1.42981	0.00391424	6706637	1.42214	1.43748
(CLS-3 FI) - REGALONA FI	2	0.556856	0.00366308	6706637	0.549676	0.564035
(CLS-3 FI) - REGALONA FI	3	0.349679	0.00447113	6706637	0.340915	0.358442
(CLS-3 FI) - REGALONA RI	1	1.29552	0.0043416	6706637	1.28701	1.30403
(CLS-3 FI) - REGALONA RI	2	1.51621	0.00379627	6706637	1.50877	1.52365
(CLS-3 FI) - REGALONA RI	3	0.10614	0.00479422	6706637	0.0967431	0.115536
(CLS-3 RI) - (CLS-4 RI)	1	-0.070405	0.00537153	6706637	-0.080933	-0.059877
(CLS-3 RI) - (CLS-4 RI)	2	-0.711312	0.00481868	6706637	-0.720757	-0.701868
(CLS-3 RI) - (CLS-4 RI)	3	-1.03975	0.00455772	6706637	-1.04868	-1.03082
(CLS-3 RI) - (CLS-5 RI)	1	-0.115158	0.00500016	6706637	-0.124958	-0.105358
(CLS-3 RI) - (CLS-5 RI)	2	-0.462135	0.00465067	6706637	-0.47125	-0.45302
(CLS-3 RI) - (CLS-5 RI)	3	-0.20734	0.00487382	6706637	-0.216892	-0.197787
(CLS-3 RI) - (CLS-9 RI)	1	-0.0927673	0.0051827	6706637	-0.102925	-0.0826094
(CLS-3 RI) - (CLS-9 RI)	2	-0.281175	0.00475987	6706637	-0.290504	-0.271846
(CLS-3 RI) - (CLS-9 RI)	3	0.0362064	0.00495898	6706637	0.026487	0.0459258
(CLS-3 RI) - REGALONA RI	1	-0.0794236	0.00506648	6706637	-0.0893537	-0.0694935
(CLS-3 RI) - REGALONA RI	2	0.411738	0.00476503	6706637	0.402398	0.421077
(CLS-3 RI) - REGALONA RI	3	0.0206029	0.00479337	6706637	0.0112081	0.0299978
(CLS-4 FI) - (CLS-1 RI)	1	-0.812561	0.00457077	6706637	-0.821519	-0.803602
(CLS-4 FI) - (CLS-1 RI)	2	0.11427	0.00506032	6706637	0.104352	0.124188
(CLS-4 FI) - (CLS-1 RI)	3	-0.0482003	0.0047601	6706637	-0.0575299	-0.0388707
(CLS-4 FI) - (CLS-2 RI)	1	-0.543565	0.00455217	6706637	-0.552487	-0.534643
(CLS-4 FI) - (CLS-2 RI)	2	0.234207	0.00505223	6706637	0.224305	0.244109
(CLS-4 FI) - (CLS-2 RI)	3	-0.781309	0.00474715	6706637	-0.790613	-0.772005
(CLS-4 FI) - (CLS-3 RI)	1	0.190588	0.00496134	6706637	0.180864	0.200312
(CLS-4 FI) - (CLS-3 RI)	2	-0.0113018	0.00532554	6706637	-0.0217397	-0.000863955
(CLS-4 FI) - (CLS-3 RI)	3	0.0202474	0.00494861	6706637	0.0105483	0.0299465
(CLS-4 FI) - (CLS-4 RI)	1	0.120183	0.00516641	6706637	0.110057	0.130309
(CLS-4 FI) - (CLS-4 RI)	2	-0.722614	0.00483659	6706637	-0.732094	-0.713135
(CLS-4 FI) - (CLS-4 RI)	3	-1.0195	0.00441488	6706637	-1.02816	-1.01085
(CLS-4 FI) - (CLS-5 FI)	1	0.0350197	0.0044685	6706637	0.0262616	0.0437778
(CLS-4 FI) - (CLS-5 FI)	2	-0.0823555	0.0049439	6706637	-0.0920454	-0.0726656
(CLS-4 FI) - (CLS-5 FI)	3	-0.00603138	0.00450021	6706637	-0.0148516	0.00278887
(CLS-4 FI) - (CLS-5 RI)	1	0.0754302	0.00477899	6706637	0.0660635	0.0847968
(CLS-4 FI) - (CLS-5 RI)	2	-0.473437	0.00466918	6706637	-0.482588	-0.464285
(CLS-4 FI) - (CLS-5 RI)	3	-0.187092	0.00474078	6706637	-0.196384	-0.177801
(CLS-4 FI) - (CLS-6 RI)	1	-0.0652695	0.00481213	6706637	-0.0747011	-0.0558379
(CLS-4 FI) - (CLS-6 RI)	2	-0.198103	0.00457133	6706637	-0.207063	-0.189144
(CLS-4 FI) - (CLS-6 RI)	3	-0.119871	0.00463159	6706637	-0.128949	-0.110794
(CLS-4 FI) - (CLS-7 RI)	1	-1.02804	0.00436632	6706637	-1.0366	-1.01949
(CLS-4 FI) - (CLS-7 RI)	2	-1.11591	0.0046453	6706637	-1.12502	-1.10681
(CLS-4 FI) - (CLS-7 RI)	3	0.137378	0.00428453	6706637	0.12898	0.145775
(CLS-4 FI) - (CLS-8 RI)	1	0.0790041	0.00484003	6706637	0.0695178	0.0884904
(CLS-4 FI) - (CLS-8 RI)	2	-0.735302	0.00453559	6706637	-0.744192	-0.726413
(CLS-4 FI) - (CLS-8 RI)	3	-0.0359284	0.00459272	6706637	-0.0449299	-0.0269268
(CLS-4 FI) - (CLS-9 FI)	1	-0.669223	0.00448711	6706637	-0.678018	-0.660429
(CLS-4 FI) - (CLS-9 FI)	2	-0.13154	0.00474852	6706637	-0.140847	-0.122233
(CLS-4 FI) - (CLS-9 FI)	3	-0.610784	0.0045522	6706637	-0.619706	-0.601862
(CLS-4 FI) - (CLS-9 RI)	1	0.0978208	0.00496973	6706637	0.0880803	0.107561
(CLS-4 FI) - (CLS-9 RI)	2	-0.292477	0.00477793	6706637	-0.301841	-0.283112
(CLS-4 FI) - (CLS-9 RI)	3	0.0564538	0.00482837	6706637	0.0469903	0.0659172
(CLS-4 FI) - REGALONA FI	1	0.245458	0.00446716	6706637	0.236703	0.254214
(CLS-4 FI) - REGALONA FI	2	-0.558917	0.00469496	6706637	-0.568119	-0.549715
(CLS-4 FI) - REGALONA FI	3	0.284389	0.0043246	6706637	0.275913	0.292865
(CLS-4 FI) - REGALONA RI	1	0.111165	0.00484845	6706637	0.101662	0.120667
(CLS-4 FI) - REGALONA RI	2	0.400436	0.00478295	6706637	0.391061	0.40981
(CLS-4 FI) - REGALONA RI	3	0.0408503	0.00465811	6706637	0.0317206	0.04998
(CLS-4 RI) - (CLS-5 RI)	1	-0.044753	0.00520377	6706637	-0.0549522	-0.0345538
(CLS-4 RI) - (CLS-5 RI)	2	0.249177	0.00407551	6706637	0.241189	0.257165
(CLS-4 RI) - (CLS-5 RI)	3	0.83241	0.00432754	6706637	0.823929	0.840892
(CLS-4 RI) - (CLS-9 RI)	1	-0.0223624	0.00537944	6706637	-0.0329059	-0.0118189
(CLS-4 RI) - (CLS-9 RI)	2	0.430137	0.00420197	6706637	0.421902	0.438373
(CLS-4 RI) - (CLS-9 RI)	3	1.07596	0.0044275	6706637	1.06728	1.08463
(CLS-4 RI) - REGALONA RI	1	-0.00901861	0.00526757	6706637	-0.0193429	0.00130564
(CLS-4 RI) - REGALONA RI	2	1.12305	0.00421654	6706637	1.11479	1.13131
(CLS-4 RI) - REGALONA RI	3	1.06035	0.00424089	6706637	1.05204	1.06867
(CLS-5 FI) - (CLS-1 RI)	1	-0.847581	0.00429111	6706637	-0.855991	-0.83917
(CLS-5 FI) - (CLS-1 RI)	2	0.196626	0.00463867	6706637	0.187534	0.205717
(CLS-5 FI) - (CLS-1 RI)	3	-0.0421689	0.00443849	6706637	-0.0508682	-0.0334697
(CLS-5 FI) - (CLS-2 RI)	1	-0.578585	0.00427114	6706637	-0.586956	-0.570213
(CLS-5 FI) - (CLS-2 RI)	2	0.316562	0.00463001	6706637	0.307488	0.325637
(CLS-5 FI) - (CLS-2 RI)	3	-0.775277	0.00442452	6706637	-0.783949	-0.766606
(CLS-5 FI) - (CLS-3 RI)	1	0.155568	0.00470441	6706637	0.146348	0.164789
(CLS-5 FI) - (CLS-3 RI)	2	0.0710537	0.00492649	6706637	0.0613979	0.0807094
(CLS-5 FI) - (CLS-3 RI)	3	0.0262788	0.00464009	6706637	0.0171843	0.0353732
(CLS-5 FI) - (CLS-4 RI)	1	0.0851635	0.00492023	6706637	0.07552	0.094807
(CLS-5 FI) - (CLS-4 RI)	2	-0.640259	0.00439236	6706637	-0.648868	-0.63165
(CLS-5 FI) - (CLS-4 RI)	3	-1.01347	0.00406595	6706637	-1.02144	-1.0055
(CLS-5 FI) - (CLS-5 RI)	1	0.0404105	0.00451175	6706637	0.0315676	0.0492533
(CLS-5 FI) - (CLS-5 RI)	2	-0.391081	0.00420767	6706637	-0.399328	-0.382834
(CLS-5 FI) - (CLS-5 RI)	3	-0.181061	0.00441775	6706637	-0.18972	-0.172402
(CLS-5 FI) - (CLS-6 RI)	1	-0.100289	0.00454692	6706637	-0.109201	-0.0913774
(CLS-5 FI) - (CLS-6 RI)	2	-0.115748	0.00409923	6706637	-0.123782	-0.107713
(CLS-5 FI) - (CLS-6 RI)	3	-0.11384	0.00430037	6706637	-0.122269	-0.105412
(CLS-5 FI) - (CLS-7 RI)	1	-1.06306	0.00407279	6706637	-1.07105	-1.05508
(CLS-5 FI) - (CLS-7 RI)	2	-1.03356	0.00418021	6706637	-1.04175	-1.02536
(CLS-5 FI) - (CLS-7 RI)	3	0.143409	0.00392416	6706637	0.135718	0.1511
(CLS-5 FI) - (CLS-8 RI)	1	0.0439843	0.00457636	6706637	0.0350148	0.0529538
(CLS-5 FI) - (CLS-8 RI)	2	-0.652947	0.00405852	6706637	-0.660902	-0.644992
(CLS-5 FI) - (CLS-8 RI)	3	-0.029897	0.00425848	6706637	-0.0382435	-0.0215505
(CLS-5 FI) - (CLS-9 FI)	1	-0.704243	0.00420181	6706637	-0.712478	-0.696008
(CLS-5 FI) - (CLS-9 FI)	2	-0.0491843	0.00429603	6706637	-0.0576044	-0.0407643
(CLS-5 FI) - (CLS-9 FI)	3	-0.604753	0.00421469	6706637	-0.613013	-0.596492
(CLS-5 FI) - (CLS-9 RI)	1	0.0628011	0.00471331	6706637	0.0535632	0.072039
(CLS-5 FI) - (CLS-9 RI)	2	-0.210121	0.00432828	6706637	-0.218605	-0.201638
(CLS-5 FI) - (CLS-9 RI)	3	0.0624852	0.00451164	6706637	0.0536425	0.0713278
(CLS-5 FI) - REGALONA FI	1	0.210438	0.00417993	6706637	0.202246	0.218631
(CLS-5 FI) - REGALONA FI	2	-0.476561	0.00423614	6706637	-0.484864	-0.468259
(CLS-5 FI) - REGALONA FI	3	0.290421	0.00396788	6706637	0.282644	0.298198
(CLS-5 FI) - REGALONA RI	1	0.0761449	0.00458523	6706637	0.067158	0.0851318
(CLS-5 FI) - REGALONA RI	2	0.482791	0.00433481	6706637	0.474295	0.491287
(CLS-5 FI) - REGALONA RI	3	0.0468817	0.00432894	6706637	0.0383971	0.0553663
(CLS-5 RI) - (CLS-9 RI)	1	0.0223906	0.00500858	6706637	0.012574	0.0322073
(CLS-5 RI) - (CLS-9 RI)	2	0.18096	0.0040095	6706637	0.173102	0.188819
(CLS-5 RI) - (CLS-9 RI)	3	0.243546	0.0047518	6706637	0.234233	0.252859
(CLS-5 RI) - REGALONA RI	1	0.0357344	0.00488825	6706637	0.0261536	0.0453152
(CLS-5 RI) - REGALONA RI	2	0.873873	0.00402157	6706637	0.865991	0.881755
(CLS-5 RI) - REGALONA RI	3	0.227943	0.00457864	6706637	0.218969	0.236917
(CLS-6 FI) - (CLS-1 FI)	1	-0.565149	0.00410579	6706637	-0.573197	-0.557102
(CLS-6 FI) - (CLS-1 FI)	2	0.0862699	0.00372332	6706637	0.0789723	0.0935675
(CLS-6 FI) - (CLS-1 FI)	3	0.109236	0.00409042	6706637	0.101219	0.117253
(CLS-6 FI) - (CLS-1 RI)	1	-0.848278	0.00441564	6706637	-0.856932	-0.839623
(CLS-6 FI) - (CLS-1 RI)	2	0.794569	0.00421495	6706637	0.786307	0.80283
(CLS-6 FI) - (CLS-1 RI)	3	-0.0654345	0.00438788	6706637	-0.0740346	-0.0568345
(CLS-6 FI) - (CLS-2 FI)	1	-0.907856	0.00403166	6706637	-0.915758	-0.899955
(CLS-6 FI) - (CLS-2 FI)	2	0.765922	0.00372947	6706637	0.758613	0.773232
(CLS-6 FI) - (CLS-2 FI)	3	0.1611	0.00437345	6706637	0.152529	0.169672
(CLS-6 FI) - (CLS-2 RI)	1	-0.579282	0.00439623	6706637	-0.587898	-0.570665
(CLS-6 FI) - (CLS-2 RI)	2	0.914505	0.00420668	6706637	0.90626	0.92275
(CLS-6 FI) - (CLS-2 RI)	3	-0.798543	0.00437404	6706637	-0.807116	-0.78997
(CLS-6 FI) - (CLS-3 FI)	1	-1.22007	0.00404726	6706637	-1.228	-1.21214
(CLS-6 FI) - (CLS-3 FI)	2	-0.435474	0.00346926	6706637	-0.442274	-0.428675
(CLS-6 FI) - (CLS-3 FI)	3	-0.0825235	0.00459253	6706637	-0.0915247	-0.0735223
(CLS-6 FI) - (CLS-3 RI)	1	0.154871	0.00481826	6706637	0.145428	0.164315
(CLS-6 FI) - (CLS-3 RI)	2	0.668997	0.00452853	6706637	0.660121	0.677872
(CLS-6 FI) - (CLS-3 RI)	3	0.00301316	0.00459168	6706637	-0.00598636	0.0120127
(CLS-6 FI) - (CLS-4 FI)	1	-0.0357167	0.00458821	6706637	-0.0447094	-0.026724
(CLS-6 FI) - (CLS-4 FI)	2	0.680298	0.00454758	6706637	0.671385	0.689211
(CLS-6 FI) - (CLS-4 FI)	3	-0.0172342	0.00445028	6706637	-0.0259566	-0.00851183
(CLS-6 FI) - (CLS-4 RI)	1	0.0844665	0.0050292	6706637	0.0746094	0.0943235
(CLS-6 FI) - (CLS-4 RI)	2	-0.0423159	0.00393277	6706637	-0.050024	-0.0346078
(CLS-6 FI) - (CLS-4 RI)	3	-1.03674	0.00401106	6706637	-1.0446	-1.02888
(CLS-6 FI) - (CLS-5 FI)	1	-0.00069698	0.00430917	6706637	-0.0091428	0.00774884
(CLS-6 FI) - (CLS-5 FI)	2	0.597943	0.004072	6706637	0.589962	0.605924
(CLS-6 FI) - (CLS-5 FI)	3	-0.0232656	0.00410447	6706637	-0.0313102	-0.015221
(CLS-6 FI) - (CLS-5 RI)	1	0.0397135	0.00463033	6706637	0.0306382	0.0487888
(CLS-6 FI) - (CLS-5 RI)	2	0.206861	0.00372835	6706637	0.199554	0.214169
(CLS-6 FI) - (CLS-5 RI)	3	-0.204327	0.00436696	6706637	-0.212886	-0.195768
(CLS-6 FI) - (CLS-6 RI)	1	-0.100986	0.00466462	6706637	-0.110129	-0.0918437
(CLS-6 FI) - (CLS-6 RI)	2	0.482195	0.00360892	6706637	0.475122	0.489268
(CLS-6 FI) - (CLS-6 RI)	3	-0.137106	0.00424814	6706637	-0.145432	-0.12878
(CLS-6 FI) - (CLS-7 RI)	1	-1.06376	0.00420379	6706637	-1.072	-1.05552
(CLS-6 FI) - (CLS-7 RI)	2	-0.435615	0.00368957	6706637	-0.442847	-0.428384
(CLS-6 FI) - (CLS-7 RI)	3	0.120143	0.00386674	6706637	0.112565	0.127722
(CLS-6 FI) - (CLS-8 FI)	1	-0.748084	0.00423272	6706637	-0.75638	-0.739788
(CLS-6 FI) - (CLS-8 FI)	2	0.883091	0.0040215	6706637	0.875209	0.890973
(CLS-6 FI) - (CLS-8 FI)	3	-0.119375	0.00416236	6706637	-0.127533	-0.111217
(CLS-6 FI) - (CLS-8 RI)	1	0.0432874	0.00469331	6706637	0.0340886	0.0524861
(CLS-6 FI) - (CLS-8 RI)	2	-0.0550041	0.00355589	6706637	-0.0619735	-0.0480347
(CLS-6 FI) - (CLS-8 RI)	3	-0.0531626	0.0042057	6706637	-0.0614056	-0.0449196
(CLS-6 FI) - (CLS-9 FI)	1	-0.70494	0.0043289	6706637	-0.713425	-0.696456
(CLS-6 FI) - (CLS-9 FI)	2	0.548759	0.00383177	6706637	0.541248	0.556269
(CLS-6 FI) - (CLS-9 FI)	3	-0.628018	0.00416159	6706637	-0.636175	-0.619862
(CLS-6 FI) - (CLS-9 RI)	1	0.0621041	0.00482695	6706637	0.0526435	0.0715648
(CLS-6 FI) - (CLS-9 RI)	2	0.387822	0.00386604	6706637	0.380244	0.395399
(CLS-6 FI) - (CLS-9 RI)	3	0.0392196	0.00446182	6706637	0.0304746	0.0479646
(CLS-6 FI) - REGALONA FI	1	0.209741	0.00430766	6706637	0.201299	0.218184
(CLS-6 FI) - REGALONA FI	2	0.121382	0.00375944	6706637	0.114013	0.12875
(CLS-6 FI) - REGALONA FI	3	0.267155	0.00391103	6706637	0.25949	0.274821
(CLS-6 FI) - REGALONA RI	1	0.0754479	0.00470197	6706637	0.0662322	0.0846636
(CLS-6 FI) - REGALONA RI	2	1.08073	0.00388131	6706637	1.07313	1.08834
(CLS-6 FI) - REGALONA RI	3	0.0236161	0.00427699	6706637	0.0152333	0.0319988
(CLS-6 RI) - (CLS-1 RI)	1	-0.747291	0.00464657	6706637	-0.756398	-0.738184
(CLS-6 RI) - (CLS-1 RI)	2	0.312374	0.00423959	6706637	0.304064	0.320683
(CLS-6 RI) - (CLS-1 RI)	3	0.0716712	0.00457155	6706637	0.0627111	0.0806312
(CLS-6 RI) - (CLS-2 RI)	1	-0.478295	0.00462857	6706637	-0.487367	-0.469224
(CLS-6 RI) - (CLS-2 RI)	2	0.43231	0.00423036	6706637	0.424019	0.440602
(CLS-6 RI) - (CLS-2 RI)	3	-0.661437	0.00455663	6706637	-0.670368	-0.652507
(CLS-6 RI) - (CLS-3 RI)	1	0.255858	0.00503224	6706637	0.245995	0.265721
(CLS-6 RI) - (CLS-3 RI)	2	0.186801	0.00455247	6706637	0.177879	0.195724
(CLS-6 RI) - (CLS-3 RI)	3	0.140119	0.00476765	6706637	0.130774	0.149463
(CLS-6 RI) - (CLS-4 RI)	1	0.185453	0.00523447	6706637	0.175193	0.195712
(CLS-6 RI) - (CLS-4 RI)	2	-0.524511	0.00396676	6706637	-0.532286	-0.516736
(CLS-6 RI) - (CLS-4 RI)	3	-0.899631	0.00420884	6706637	-0.90788	-0.891382
(CLS-6 RI) - (CLS-5 RI)	1	0.1407	0.00485243	6706637	0.131189	0.15021
(CLS-6 RI) - (CLS-5 RI)	2	-0.275334	0.00376181	6706637	-0.282707	-0.267961
(CLS-6 RI) - (CLS-5 RI)	3	-0.0672209	0.00455116	6706637	-0.076141	-0.0583008
(CLS-6 RI) - (CLS-8 RI)	1	0.144274	0.00491257	6706637	0.134645	0.153902
(CLS-6 RI) - (CLS-8 RI)	2	-0.537199	0.00359357	6706637	-0.544243	-0.530156
(CLS-6 RI) - (CLS-8 RI)	3	0.0839431	0.00439702	6706637	0.0753251	0.0925611
(CLS-6 RI) - (CLS-9 RI)	1	0.16309	0.00504042	6706637	0.153211	0.172969
(CLS-6 RI) - (CLS-9 RI)	2	-0.0943736	0.00389665	6706637	-0.102011	-0.0867363
(CLS-6 RI) - (CLS-9 RI)	3	0.176325	0.0046428	6706637	0.167226	0.185425
(CLS-6 RI) - REGALONA RI	1	0.176434	0.00492089	6706637	0.166789	0.186079
(CLS-6 RI) - REGALONA RI	2	0.598539	0.00390543	6706637	0.590885	0.606194
(CLS-6 RI) - REGALONA RI	3	0.160722	0.00446543	6706637	0.15197	0.169474
(CLS-7 FI) - (CLS-1 FI)	1	0.276981	0.00373307	6706637	0.269665	0.284298
(CLS-7 FI) - (CLS-1 FI)	2	-0.79479	0.00403856	6706637	-0.802706	-0.786875
(CLS-7 FI) - (CLS-1 FI)	3	1.15122	0.00382971	6706637	1.14372	1.15873
(CLS-7 FI) - (CLS-1 RI)	1	-0.00614678	0.00406701	6706637	-0.014118	0.00182442
(CLS-7 FI) - (CLS-1 RI)	2	-0.0864917	0.00448549	6706637	-0.0952831	-0.0777003
(CLS-7 FI) - (CLS-1 RI)	3	0.976553	0.00414264	6706637	0.968433	0.984672
(CLS-7 FI) - (CLS-2 FI)	1	-0.0657257	0.00364548	6706637	-0.0728707	-0.0585807
(CLS-7 FI) - (CLS-2 FI)	2	-0.115138	0.00403319	6706637	-0.123043	-0.107233
(CLS-7 FI) - (CLS-2 FI)	3	1.20309	0.00413162	6706637	1.19499	1.21119
(CLS-7 FI) - (CLS-2 RI)	1	0.262849	0.0040501	6706637	0.254911	0.270787
(CLS-7 FI) - (CLS-2 RI)	2	0.033445	0.00447597	6706637	0.0246722	0.0422177
(CLS-7 FI) - (CLS-2 RI)	3	0.243444	0.00411417	6706637	0.235381	0.251508
(CLS-7 FI) - (CLS-3 FI)	1	-0.377941	0.00365737	6706637	-0.385109	-0.370772
(CLS-7 FI) - (CLS-3 FI)	2	-1.31653	0.00381461	6706637	-1.32401	-1.30906
(CLS-7 FI) - (CLS-3 FI)	3	0.959464	0.00435852	6706637	0.950921	0.968006
(CLS-7 FI) - (CLS-3 RI)	1	0.997002	0.00451489	6706637	0.988153	1.00585
(CLS-7 FI) - (CLS-3 RI)	2	-0.212064	0.00478309	6706637	-0.221438	-0.202689
(CLS-7 FI) - (CLS-3 RI)	3	1.045	0.00435914	6706637	1.03646	1.05354
(CLS-7 FI) - (CLS-4 FI)	1	0.806414	0.00426572	6706637	0.798053	0.814775
(CLS-7 FI) - (CLS-4 FI)	2	-0.200762	0.00480097	6706637	-0.210172	-0.191352
(CLS-7 FI) - (CLS-4 FI)	3	1.02475	0.00420957	6706637	1.0165	1.033
(CLS-7 FI) - (CLS-4 RI)	1	0.926597	0.00473842	6706637	0.91731	0.935884
(CLS-7 FI) - (CLS-4 RI)	2	-0.923376	0.00423444	6706637	-0.931676	-0.915077
(CLS-7 FI) - (CLS-4 RI)	3	0.00525031	0.00372098	6706637	-0.00204268	0.0125433
(CLS-7 FI) - (CLS-5 FI)	1	0.841434	0.00396461	6706637	0.833663	0.849204
(CLS-7 FI) - (CLS-5 FI)	2	-0.283117	0.00435441	6706637	-0.291652	-0.274583
(CLS-7 FI) - (CLS-5 FI)	3	1.01872	0.00384204	6706637	1.01119	1.02625
(CLS-7 FI) - (CLS-5 RI)	1	0.881844	0.0043121	6706637	0.873393	0.890296
(CLS-7 FI) - (CLS-5 RI)	2	-0.674199	0.00404125	6706637	-0.68212	-0.666278
(CLS-7 FI) - (CLS-5 RI)	3	0.837661	0.00411786	6706637	0.82959	0.845732
(CLS-7 FI) - (CLS-6 FI)	1	0.842131	0.00409907	6706637	0.834097	0.850165
(CLS-7 FI) - (CLS-6 FI)	2	-0.88106	0.00390091	6706637	-0.888706	-0.873415
(CLS-7 FI) - (CLS-6 FI)	3	1.04199	0.00378391	6706637	1.03457	1.0494
(CLS-7 FI) - (CLS-6 RI)	1	0.741145	0.00434686	6706637	0.732625	0.749664
(CLS-7 FI) - (CLS-6 RI)	2	-0.398865	0.00392673	6706637	-0.406561	-0.391169
(CLS-7 FI) - (CLS-6 RI)	3	0.904882	0.00399294	6706637	0.897056	0.912708
(CLS-7 FI) - (CLS-7 RI)	1	-0.221629	0.00383243	6706637	-0.22914	-0.214118
(CLS-7 FI) - (CLS-7 RI)	2	-1.31668	0.00401602	6706637	-1.32455	-1.3088
(CLS-7 FI) - (CLS-7 RI)	3	1.16213	0.00359005	6706637	1.15509	1.16917
(CLS-7 FI) - (CLS-8 FI)	1	0.0940465	0.00386926	6706637	0.0864629	0.10163
(CLS-7 FI) - (CLS-8 FI)	2	0.00203052	0.00430287	6706637	-0.00640296	0.010464
(CLS-7 FI) - (CLS-8 FI)	3	0.922612	0.00390191	6706637	0.914964	0.93026
(CLS-7 FI) - (CLS-8 RI)	1	0.885418	0.00437971	6706637	0.876834	0.894002
(CLS-7 FI) - (CLS-8 RI)	2	-0.936064	0.00388713	6706637	-0.943683	-0.928446
(CLS-7 FI) - (CLS-8 RI)	3	0.988825	0.00394941	6706637	0.981084	0.996565
(CLS-7 FI) - (CLS-9 FI)	1	0.137191	0.00397493	6706637	0.1294	0.144981
(CLS-7 FI) - (CLS-9 FI)	2	-0.332302	0.00413142	6706637	-0.340399	-0.324204
(CLS-7 FI) - (CLS-9 FI)	3	0.413969	0.00389095	6706637	0.406343	0.421595
(CLS-7 FI) - (CLS-9 RI)	1	0.904235	0.00452288	6706637	0.89537	0.9131
(CLS-7 FI) - (CLS-9 RI)	2	-0.493239	0.00416576	6706637	-0.501404	-0.485074
(CLS-7 FI) - (CLS-9 RI)	3	1.08121	0.00422281	6706637	1.07293	1.08948
(CLS-7 FI) - REGALONA FI	1	1.05187	0.00396629	6706637	1.0441	1.05965
(CLS-7 FI) - REGALONA FI	2	-0.759679	0.00407132	6706637	-0.767658	-0.751699
(CLS-7 FI) - REGALONA FI	3	1.30914	0.00364086	6706637	1.30201	1.31628
(CLS-7 FI) - REGALONA RI	1	0.917579	0.00438944	6706637	0.908975	0.926182
(CLS-7 FI) - REGALONA RI	2	0.199674	0.00416903	6706637	0.191503	0.207845
(CLS-7 FI) - REGALONA RI	3	1.0656	0.00402673	6706637	1.05771	1.0735
(CLS-7 RI) - (CLS-1 RI)	1	0.215482	0.00416919	6706637	0.207311	0.223654
(CLS-7 RI) - (CLS-1 RI)	2	1.23018	0.00432105	6706637	1.22171	1.23865
(CLS-7 RI) - (CLS-1 RI)	3	-0.185578	0.00421978	6706637	-0.193849	-0.177307
(CLS-7 RI) - (CLS-2 RI)	1	0.484478	0.00415376	6706637	0.476337	0.492619
(CLS-7 RI) - (CLS-2 RI)	2	1.35012	0.0043139	6706637	1.34167	1.35858
(CLS-7 RI) - (CLS-2 RI)	3	-0.918686	0.00420695	6706637	-0.926932	-0.910441
(CLS-7 RI) - (CLS-3 RI)	1	1.21863	0.00461074	6706637	1.20959	1.22767
(CLS-7 RI) - (CLS-3 RI)	2	1.10461	0.00462657	6706637	1.09554	1.11368
(CLS-7 RI) - (CLS-3 RI)	3	-0.11713	0.00443118	6706637	-0.125815	-0.108445
(CLS-7 RI) - (CLS-4 RI)	1	1.14823	0.0048296	6706637	1.13876	1.15769
(CLS-7 RI) - (CLS-4 RI)	2	0.393299	0.00403956	6706637	0.385382	0.401217
(CLS-7 RI) - (CLS-4 RI)	3	-1.15688	0.00382872	6706637	-1.16438	-1.14938
(CLS-7 RI) - (CLS-5 RI)	1	1.10347	0.00441192	6706637	1.09483	1.11212
(CLS-7 RI) - (CLS-5 RI)	2	0.642477	0.00384294	6706637	0.634945	0.650009
(CLS-7 RI) - (CLS-5 RI)	3	-0.32447	0.00419832	6706637	-0.332698	-0.316241
(CLS-7 RI) - (CLS-6 RI)	1	0.962774	0.00444538	6706637	0.954061	0.971486
(CLS-7 RI) - (CLS-6 RI)	2	0.91781	0.00372958	6706637	0.9105	0.92512
(CLS-7 RI) - (CLS-6 RI)	3	-0.257249	0.00407444	6706637	-0.265235	-0.249263
(CLS-7 RI) - (CLS-8 RI)	1	1.10705	0.00447804	6706637	1.09827	1.11582
(CLS-7 RI) - (CLS-8 RI)	2	0.380611	0.00367354	6706637	0.373411	0.387811
(CLS-7 RI) - (CLS-8 RI)	3	-0.173306	0.00402998	6706637	-0.181205	-0.165407
(CLS-7 RI) - (CLS-9 RI)	1	1.12586	0.00461823	6706637	1.11681	1.13492
(CLS-7 RI) - (CLS-9 RI)	2	0.823437	0.00397814	6706637	0.81564	0.831234
(CLS-7 RI) - (CLS-9 RI)	3	-0.0809238	0.00429639	6706637	-0.0893446	-0.072503
(CLS-7 RI) - REGALONA RI	1	1.13921	0.00448768	6706637	1.13041	1.148
(CLS-7 RI) - REGALONA RI	2	1.51635	0.00399861	6706637	1.50851	1.52419
(CLS-7 RI) - REGALONA RI	3	-0.0965273	0.00410416	6706637	-0.104571	-0.0884832
(CLS-8 FI) - (CLS-1 RI)	1	-0.100193	0.0042031	6706637	-0.108431	-0.0919554
(CLS-8 FI) - (CLS-1 RI)	2	-0.0885222	0.00459073	6706637	-0.0975199	-0.0795245
(CLS-8 FI) - (CLS-1 RI)	3	0.0539408	0.00449197	6706637	0.0451367	0.0627449
(CLS-8 FI) - (CLS-2 RI)	1	0.168803	0.00418629	6706637	0.160598	0.177008
(CLS-8 FI) - (CLS-2 RI)	2	0.0314144	0.00458142	6706637	0.022435	0.0403939
(CLS-8 FI) - (CLS-2 RI)	3	-0.679168	0.004477	6706637	-0.687942	-0.670393
(CLS-8 FI) - (CLS-3 FI)	1	-0.471987	0.00380881	6706637	-0.479452	-0.464522
(CLS-8 FI) - (CLS-3 FI)	2	-1.31857	0.00393786	6706637	-1.32628	-1.31085
(CLS-8 FI) - (CLS-3 FI)	3	0.0368518	0.00469205	6706637	0.0276556	0.0460481
(CLS-8 FI) - (CLS-3 RI)	1	0.902956	0.00463634	6706637	0.893869	0.912043
(CLS-8 FI) - (CLS-3 RI)	2	-0.214094	0.00488192	6706637	-0.223663	-0.204526
(CLS-8 FI) - (CLS-3 RI)	3	0.122388	0.00469138	6706637	0.113194	0.131583
(CLS-8 FI) - (CLS-4 FI)	1	0.712368	0.00439437	6706637	0.703755	0.72098
(CLS-8 FI) - (CLS-4 FI)	2	-0.202792	0.00489944	6706637	-0.212395	-0.19319
(CLS-8 FI) - (CLS-4 FI)	3	0.102141	0.00455304	6706637	0.0932173	0.111065
(CLS-8 FI) - (CLS-4 RI)	1	0.832551	0.00485439	6706637	0.823036	0.842065
(CLS-8 FI) - (CLS-4 RI)	2	-0.925407	0.00434579	6706637	-0.933924	-0.916889
(CLS-8 FI) - (CLS-4 RI)	3	-0.917362	0.00412258	6706637	-0.925442	-0.909282
(CLS-8 FI) - (CLS-5 FI)	1	0.747387	0.00410264	6706637	0.739346	0.755428
(CLS-8 FI) - (CLS-5 FI)	2	-0.285148	0.00446275	6706637	-0.293895	-0.276401
(CLS-8 FI) - (CLS-5 FI)	3	0.0961097	0.00421566	6706637	0.0878472	0.104372
(CLS-8 FI) - (CLS-5 RI)	1	0.787798	0.00443928	6706637	0.779097	0.796499
(CLS-8 FI) - (CLS-5 RI)	2	-0.676229	0.00415777	6706637	-0.684378	-0.66808
(CLS-8 FI) - (CLS-5 RI)	3	-0.0849513	0.00447126	6706637	-0.0937148	-0.0761877
(CLS-8 FI) - (CLS-6 RI)	1	0.647098	0.00447327	6706637	0.638331	0.655865
(CLS-8 FI) - (CLS-6 RI)	2	-0.400896	0.00404654	6706637	-0.408827	-0.392965
(CLS-8 FI) - (CLS-6 RI)	3	-0.0177304	0.00435543	6706637	-0.0262669	-0.00919389
(CLS-8 FI) - (CLS-7 RI)	1	-0.315676	0.00397694	6706637	-0.32347	-0.307881
(CLS-8 FI) - (CLS-7 RI)	2	-1.31871	0.00413327	6706637	-1.32681	-1.3106
(CLS-8 FI) - (CLS-7 RI)	3	0.239519	0.00398488	6706637	0.231708	0.247329
(CLS-8 FI) - (CLS-8 RI)	1	0.791372	0.00450498	6706637	0.782542	0.800201
(CLS-8 FI) - (CLS-8 RI)	2	-0.938095	0.00400814	6706637	-0.945951	-0.930239
(CLS-8 FI) - (CLS-8 RI)	3	0.0662127	0.00431422	6706637	0.057757	0.0746685
(CLS-8 FI) - (CLS-9 FI)	1	0.0431441	0.00411383	6706637	0.0350812	0.0512071
(CLS-8 FI) - (CLS-9 FI)	2	-0.334332	0.00424545	6706637	-0.342653	-0.326011
(CLS-8 FI) - (CLS-9 FI)	3	-0.508643	0.00427004	6706637	-0.517012	-0.500274
(CLS-8 FI) - (CLS-9 RI)	1	0.810188	0.00464426	6706637	0.801086	0.819291
(CLS-8 FI) - (CLS-9 RI)	2	-0.495269	0.00427888	6706637	-0.503656	-0.486883
(CLS-8 FI) - (CLS-9 RI)	3	0.158595	0.00456443	6706637	0.149649	0.167541
(CLS-8 FI) - REGALONA FI	1	0.957826	0.00410392	6706637	0.949782	0.965869
(CLS-8 FI) - REGALONA FI	2	-0.761709	0.00418701	6706637	-0.769916	-0.753503
(CLS-8 FI) - REGALONA FI	3	0.38653	0.00402821	6706637	0.378635	0.394426
(CLS-8 FI) - REGALONA RI	1	0.823532	0.00451439	6706637	0.814684	0.83238
(CLS-8 FI) - REGALONA RI	2	0.197643	0.00428205	6706637	0.189251	0.206036
(CLS-8 FI) - REGALONA RI	3	0.142991	0.0043839	6706637	0.134399	0.151584
(CLS-8 RI) - (CLS-3 RI)	1	0.111584	0.00505852	6706637	0.10167	0.121499
(CLS-8 RI) - (CLS-3 RI)	2	0.724001	0.00451648	6706637	0.715149	0.732853
(CLS-8 RI) - (CLS-3 RI)	3	0.0561757	0.00472987	6706637	0.0469054	0.0654461
(CLS-8 RI) - (CLS-4 RI)	1	0.0411791	0.00525988	6706637	0.0308699	0.0514883
(CLS-8 RI) - (CLS-4 RI)	2	0.0126882	0.00391814	6706637	0.00500884	0.0203677
(CLS-8 RI) - (CLS-4 RI)	3	-0.983574	0.00416756	6706637	-0.991743	-0.975406
(CLS-8 RI) - (CLS-5 RI)	1	-0.00357387	0.00487994	6706637	-0.0131384	0.00599064
(CLS-8 RI) - (CLS-5 RI)	2	0.261866	0.00371319	6706637	0.254588	0.269143
(CLS-8 RI) - (CLS-5 RI)	3	-0.151164	0.00451186	6706637	-0.160007	-0.142321
(CLS-8 RI) - (CLS-9 RI)	1	0.0188168	0.00506686	6706637	0.00888589	0.0287476
(CLS-8 RI) - (CLS-9 RI)	2	0.442826	0.00385162	6706637	0.435277	0.450375
(CLS-8 RI) - (CLS-9 RI)	3	0.0923821	0.00460394	6706637	0.0833586	0.101406
(CLS-8 RI) - REGALONA RI	1	0.0321605	0.00494794	6706637	0.0224627	0.0418583
(CLS-8 RI) - REGALONA RI	2	1.13574	0.00386768	6706637	1.12816	1.14332
(CLS-8 RI) - REGALONA RI	3	0.0767787	0.00442505	6706637	0.0681057	0.0854516
(CLS-9 FI) - (CLS-1 RI)	1	-0.143337	0.00430058	6706637	-0.151766	-0.134908
(CLS-9 FI) - (CLS-1 RI)	2	0.24581	0.00442994	6706637	0.237128	0.254493
(CLS-9 FI) - (CLS-1 RI)	3	0.562584	0.00449071	6706637	0.553782	0.571385
(CLS-9 FI) - (CLS-2 RI)	1	0.125658	0.00428395	6706637	0.117262	0.134055
(CLS-9 FI) - (CLS-2 RI)	2	0.365747	0.00442097	6706637	0.357082	0.374412
(CLS-9 FI) - (CLS-2 RI)	3	-0.170525	0.00446952	6706637	-0.179285	-0.161765
(CLS-9 FI) - (CLS-3 RI)	1	0.859812	0.00472421	6706637	0.850552	0.869071
(CLS-9 FI) - (CLS-3 RI)	2	0.120238	0.00473038	6706637	0.110967	0.129509
(CLS-9 FI) - (CLS-3 RI)	3	0.631031	0.00469072	6706637	0.621838	0.640225
(CLS-9 FI) - (CLS-4 RI)	1	0.789407	0.00493842	6706637	0.779727	0.799086
(CLS-9 FI) - (CLS-4 RI)	2	-0.591074	0.00417058	6706637	-0.599249	-0.5829
(CLS-9 FI) - (CLS-4 RI)	3	-0.408719	0.00411225	6706637	-0.416779	-0.400659
(CLS-9 FI) - (CLS-5 RI)	1	0.744654	0.00453105	6706637	0.735773	0.753534
(CLS-9 FI) - (CLS-5 RI)	2	-0.341897	0.00397584	6706637	-0.34969	-0.334105
(CLS-9 FI) - (CLS-5 RI)	3	0.423692	0.00446881	6706637	0.414933	0.43245
(CLS-9 FI) - (CLS-6 RI)	1	0.603954	0.00456446	6706637	0.595008	0.6129
(CLS-9 FI) - (CLS-6 RI)	2	-0.0665634	0.00386115	6706637	-0.0741311	-0.0589957
(CLS-9 FI) - (CLS-6 RI)	3	0.490913	0.0043535	6706637	0.48238	0.499445
(CLS-9 FI) - (CLS-7 RI)	1	-0.35882	0.00407999	6706637	-0.366816	-0.350823
(CLS-9 FI) - (CLS-7 RI)	2	-0.984374	0.00394617	6706637	-0.992108	-0.976639
(CLS-9 FI) - (CLS-7 RI)	3	0.748162	0.00398522	6706637	0.740351	0.755973
(CLS-9 FI) - (CLS-8 RI)	1	0.748227	0.00459543	6706637	0.739221	0.757234
(CLS-9 FI) - (CLS-8 RI)	2	-0.603763	0.00381739	6706637	-0.611245	-0.596281
(CLS-9 FI) - (CLS-8 RI)	3	0.574856	0.00431301	6706637	0.566402	0.583309
(CLS-9 FI) - (CLS-9 RI)	1	0.767044	0.00473204	6706637	0.75777	0.776319
(CLS-9 FI) - (CLS-9 RI)	2	-0.160937	0.00410344	6706637	-0.16898	-0.152894
(CLS-9 FI) - (CLS-9 RI)	3	0.667238	0.00456406	6706637	0.658292	0.676183
(CLS-9 FI) - REGALONA FI	1	0.914681	0.00420289	6706637	0.906444	0.922919
(CLS-9 FI) - REGALONA FI	2	-0.427377	0.00400588	6706637	-0.435228	-0.419526
(CLS-9 FI) - REGALONA FI	3	0.895173	0.00402993	6706637	0.887275	0.903072
(CLS-9 FI) - REGALONA RI	1	0.780388	0.00460464	6706637	0.771363	0.789413
(CLS-9 FI) - REGALONA RI	2	0.531976	0.00411094	6706637	0.523918	0.540033
(CLS-9 FI) - REGALONA RI	3	0.651634	0.00438338	6706637	0.643043	0.660226
(CLS-9 RI) - REGALONA RI	1	0.0133438	0.00507485	6706637	0.00339724	0.0232903
(CLS-9 RI) - REGALONA RI	2	0.692913	0.00414602	6706637	0.684787	0.701039
(CLS-9 RI) - REGALONA RI	3	-0.0156035	0.00466911	6706637	-0.0247548	-0.00645218
REGALONA FI - (CLS-1 RI)	1	-1.05802	0.0042927	6706637	-1.06643	-1.04961
REGALONA FI - (CLS-1 RI)	2	0.673187	0.00437332	6706637	0.664616	0.681759
REGALONA FI - (CLS-1 RI)	3	-0.33259	0.00426058	6706637	-0.34094	-0.324239
REGALONA FI - (CLS-2 RI)	1	-0.789023	0.00427174	6706637	-0.797395	-0.780651
REGALONA FI - (CLS-2 RI)	2	0.793124	0.00436511	6706637	0.784568	0.801679
REGALONA FI - (CLS-2 RI)	3	-1.0657	0.00424976	6706637	-1.07403	-1.05737
REGALONA FI - (CLS-3 RI)	1	-0.0548699	0.0047025	6706637	-0.0640867	-0.0456532
REGALONA FI - (CLS-3 RI)	2	0.547615	0.00467654	6706637	0.538449	0.556781
REGALONA FI - (CLS-3 RI)	3	-0.264142	0.00446988	6706637	-0.272903	-0.255381
REGALONA FI - (CLS-4 RI)	1	-0.125275	0.00491864	6706637	-0.134915	-0.115635
REGALONA FI - (CLS-4 RI)	2	-0.163697	0.00410389	6706637	-0.171741	-0.155654
REGALONA FI - (CLS-4 RI)	3	-1.30389	0.00387638	6706637	-1.31149	-1.29629
REGALONA FI - (CLS-5 RI)	1	-0.170028	0.00451016	6706637	-0.178868	-0.161188
REGALONA FI - (CLS-5 RI)	2	0.0854799	0.00390786	6706637	0.0778206	0.0931392
REGALONA FI - (CLS-5 RI)	3	-0.471482	0.00423968	6706637	-0.479791	-0.463172
REGALONA FI - (CLS-6 RI)	1	-0.310728	0.00454583	6706637	-0.319637	-0.301818
REGALONA FI - (CLS-6 RI)	2	0.360814	0.00379343	6706637	0.353379	0.368249
REGALONA FI - (CLS-6 RI)	3	-0.404261	0.00411687	6706637	-0.41233	-0.396192
REGALONA FI - (CLS-7 RI)	1	-1.2735	0.00407529	6706637	-1.28149	-1.26551
REGALONA FI - (CLS-7 RI)	2	-0.556997	0.00387238	6706637	-0.564586	-0.549407
REGALONA FI - (CLS-7 RI)	3	-0.147012	0.00372066	6706637	-0.154304	-0.139719
REGALONA FI - (CLS-8 RI)	1	-0.166454	0.00457478	6706637	-0.17542	-0.157488
REGALONA FI - (CLS-8 RI)	2	-0.176386	0.00374431	6706637	-0.183724	-0.169047
REGALONA FI - (CLS-8 RI)	3	-0.320318	0.00407265	6706637	-0.3283	-0.312335
REGALONA FI - (CLS-9 RI)	1	-0.147637	0.00471171	6706637	-0.156872	-0.138402
REGALONA FI - (CLS-9 RI)	2	0.26644	0.00403903	6706637	0.258524	0.274356
REGALONA FI - (CLS-9 RI)	3	-0.227936	0.00433621	6706637	-0.236434	-0.219437
REGALONA FI - REGALONA RI	1	-0.134294	0.00458355	6706637	-0.143277	-0.12531
REGALONA FI - REGALONA RI	2	0.959353	0.0040521	6706637	0.951411	0.967295
REGALONA FI - REGALONA RI	3	-0.243539	0.00414586	6706637	-0.251665	-0.235413

## Sheet: wl554_effectSize
contrast	repetition	effect.size	SE	df	lower.CL	upper.CL
(CLS-1 FI) - (CLS-1 RI)	1	-0.295521	0.00407222	6731966	-0.303503	-0.28754
(CLS-1 FI) - (CLS-1 RI)	2	0.867849	0.00434176	6731966	0.859339	0.876359
(CLS-1 FI) - (CLS-1 RI)	3	0.150146	0.00440563	6731966	0.141511	0.158781
(CLS-1 FI) - (CLS-2 FI)	1	-0.42322	0.00365536	6731966	-0.430384	-0.416055
(CLS-1 FI) - (CLS-2 FI)	2	0.986755	0.0038741	6731966	0.979162	0.994348
(CLS-1 FI) - (CLS-2 FI)	3	-0.172303	0.00440286	6731966	-0.180932	-0.163673
(CLS-1 FI) - (CLS-2 RI)	1	-0.484045	0.00405818	6731966	-0.491999	-0.476091
(CLS-1 FI) - (CLS-2 RI)	2	0.888109	0.00433513	6731966	0.879612	0.896606
(CLS-1 FI) - (CLS-2 RI)	3	-1.14263	0.0044138	6731966	-1.15128	-1.13397
(CLS-1 FI) - (CLS-3 FI)	1	-0.322394	0.00366514	6731966	-0.329577	-0.31521
(CLS-1 FI) - (CLS-3 FI)	2	-7.92606e-05	0.0036246	6731966	-0.00718335	0.00702483
(CLS-1 FI) - (CLS-3 FI)	3	-0.014444	0.00462473	6731966	-0.0235083	-0.00537968
(CLS-1 FI) - (CLS-3 RI)	1	0.534658	0.00452069	6731966	0.525798	0.543519
(CLS-1 FI) - (CLS-3 RI)	2	1.23017	0.0046482	6731966	1.22106	1.23928
(CLS-1 FI) - (CLS-3 RI)	3	0.290191	0.0046217	6731966	0.281133	0.29925
(CLS-1 FI) - (CLS-4 FI)	1	0.888363	0.00426437	6731966	0.880005	0.896721
(CLS-1 FI) - (CLS-4 FI)	2	0.895054	0.00467066	6731966	0.885899	0.904208
(CLS-1 FI) - (CLS-4 FI)	3	0.403645	0.00447791	6731966	0.394869	0.412422
(CLS-1 FI) - (CLS-4 RI)	1	0.789832	0.0047587	6731966	0.780505	0.799159
(CLS-1 FI) - (CLS-4 RI)	2	0.486656	0.004073	6731966	0.478673	0.494639
(CLS-1 FI) - (CLS-4 RI)	3	-0.24384	0.0040343	6731966	-0.251747	-0.235933
(CLS-1 FI) - (CLS-5 FI)	1	0.684657	0.00396544	6731966	0.676885	0.692429
(CLS-1 FI) - (CLS-5 FI)	2	0.855409	0.00420269	6731966	0.847172	0.863647
(CLS-1 FI) - (CLS-5 FI)	3	-0.234476	0.00414275	6731966	-0.242596	-0.226356
(CLS-1 FI) - (CLS-5 RI)	1	0.33967	0.00430889	6731966	0.331225	0.348115
(CLS-1 FI) - (CLS-5 RI)	2	0.588909	0.00387541	6731966	0.581313	0.596504
(CLS-1 FI) - (CLS-5 RI)	3	0.0892467	0.00438255	6731966	0.080657	0.0978363
(CLS-1 FI) - (CLS-6 RI)	1	0.409634	0.0043419	6731966	0.401124	0.418143
(CLS-1 FI) - (CLS-6 RI)	2	0.802928	0.00376446	6731966	0.79555	0.810306
(CLS-1 FI) - (CLS-6 RI)	3	0.0228793	0.00427211	6731966	0.0145061	0.0312525
(CLS-1 FI) - (CLS-7 RI)	1	-0.56663	0.00384005	6731966	-0.574156	-0.559104
(CLS-1 FI) - (CLS-7 RI)	2	-0.281512	0.00383516	6731966	-0.289029	-0.273996
(CLS-1 FI) - (CLS-7 RI)	3	0.0829298	0.0038948	6731966	0.0752961	0.0905635
(CLS-1 FI) - (CLS-8 FI)	1	-0.668621	0.00388163	6731966	-0.676229	-0.661014
(CLS-1 FI) - (CLS-8 FI)	2	0.712633	0.00415286	6731966	0.704494	0.720773
(CLS-1 FI) - (CLS-8 FI)	3	-0.280291	0.00419548	6731966	-0.288514	-0.272068
(CLS-1 FI) - (CLS-8 RI)	1	0.27861	0.00437344	6731966	0.270039	0.287182
(CLS-1 FI) - (CLS-8 RI)	2	0.132756	0.00371132	6731966	0.125482	0.14003
(CLS-1 FI) - (CLS-8 RI)	3	0.13191	0.00422664	6731966	0.123626	0.140194
(CLS-1 FI) - (CLS-9 FI)	1	-0.604953	0.00398405	6731966	-0.612762	-0.597145
(CLS-1 FI) - (CLS-9 FI)	2	0.897242	0.00397758	6731966	0.889446	0.905038
(CLS-1 FI) - (CLS-9 FI)	3	-1.09845	0.00421271	6731966	-1.10671	-1.09019
(CLS-1 FI) - (CLS-9 RI)	1	0.137911	0.0045173	6731966	0.129057	0.146764
(CLS-1 FI) - (CLS-9 RI)	2	0.984938	0.00401302	6731966	0.977072	0.992803
(CLS-1 FI) - (CLS-9 RI)	3	0.190619	0.00446966	6731966	0.181859	0.199379
(CLS-1 FI) - REGALONA FI	1	0.0981115	0.00395376	6731966	0.0903623	0.105861
(CLS-1 FI) - REGALONA FI	2	-0.48003	0.00390587	6731966	-0.487685	-0.472375
(CLS-1 FI) - REGALONA FI	3	-0.0164909	0.00393586	6731966	-0.0242051	-0.00877677
(CLS-1 FI) - REGALONA RI	1	-0.10418	0.00438848	6731966	-0.112781	-0.0955788
(CLS-1 FI) - REGALONA RI	2	0.688141	0.0040142	6731966	0.680273	0.696008
(CLS-1 FI) - REGALONA RI	3	0.0559249	0.00429131	6731966	0.047514	0.0643357
(CLS-1 RI) - (CLS-2 RI)	1	-0.188524	0.00436542	6731966	-0.19708	-0.179968
(CLS-1 RI) - (CLS-2 RI)	2	0.02026	0.00475032	6731966	0.0109496	0.0295705
(CLS-1 RI) - (CLS-2 RI)	3	-1.29277	0.0046784	6731966	-1.30194	-1.2836
(CLS-1 RI) - (CLS-3 RI)	1	0.83018	0.00480307	6731966	0.820766	0.839594
(CLS-1 RI) - (CLS-3 RI)	2	0.36232	0.00503328	6731966	0.352455	0.372185
(CLS-1 RI) - (CLS-3 RI)	3	0.140045	0.00487175	6731966	0.130497	0.149594
(CLS-1 RI) - (CLS-4 RI)	1	1.08535	0.00502884	6731966	1.0755	1.09521
(CLS-1 RI) - (CLS-4 RI)	2	-0.381193	0.0045181	6731966	-0.390048	-0.372337
(CLS-1 RI) - (CLS-4 RI)	3	-0.393986	0.00431987	6731966	-0.402453	-0.385519
(CLS-1 RI) - (CLS-5 RI)	1	0.635191	0.00460334	6731966	0.626169	0.644214
(CLS-1 RI) - (CLS-5 RI)	2	-0.27894	0.00433931	6731966	-0.287445	-0.270435
(CLS-1 RI) - (CLS-5 RI)	3	-0.0608994	0.00464597	6731966	-0.0700053	-0.0517935
(CLS-1 RI) - (CLS-8 RI)	1	0.574132	0.00466354	6731966	0.564991	0.583272
(CLS-1 RI) - (CLS-8 RI)	2	-0.735093	0.00420041	6731966	-0.743326	-0.72686
(CLS-1 RI) - (CLS-8 RI)	3	-0.0182365	0.0044991	6731966	-0.0270545	-0.00941839
(CLS-1 RI) - (CLS-9 RI)	1	0.433432	0.00479806	6731966	0.424028	0.442836
(CLS-1 RI) - (CLS-9 RI)	2	0.117089	0.00445691	6731966	0.108353	0.125824
(CLS-1 RI) - (CLS-9 RI)	3	0.040473	0.00472799	6731966	0.0312063	0.0497397
(CLS-1 RI) - REGALONA RI	1	0.191341	0.00467584	6731966	0.182177	0.200506
(CLS-1 RI) - REGALONA RI	2	-0.179708	0.00446226	6731966	-0.188454	-0.170962
(CLS-1 RI) - REGALONA RI	3	-0.0942212	0.00456009	6731966	-0.103159	-0.0852836
(CLS-2 FI) - (CLS-1 RI)	1	0.127698	0.00399405	6731966	0.11987	0.135526
(CLS-2 FI) - (CLS-1 RI)	2	-0.118906	0.00433222	6731966	-0.127397	-0.110415
(CLS-2 FI) - (CLS-1 RI)	3	0.322449	0.00466576	6731966	0.313304	0.331593
(CLS-2 FI) - (CLS-2 RI)	1	-0.0608257	0.00397824	6731966	-0.0686229	-0.0530284
(CLS-2 FI) - (CLS-2 RI)	2	-0.0986457	0.00432523	6731966	-0.107123	-0.0901684
(CLS-2 FI) - (CLS-2 RI)	3	-0.970323	0.00466994	6731966	-0.979476	-0.96117
(CLS-2 FI) - (CLS-3 FI)	1	0.100826	0.00357786	6731966	0.0938135	0.107838
(CLS-2 FI) - (CLS-3 FI)	2	-0.986834	0.00363073	6731966	-0.99395	-0.979718
(CLS-2 FI) - (CLS-3 FI)	3	0.157859	0.00487275	6731966	0.148308	0.167409
(CLS-2 FI) - (CLS-3 RI)	1	0.957878	0.00445627	6731966	0.949144	0.966612
(CLS-2 FI) - (CLS-3 RI)	2	0.243414	0.00463357	6731966	0.234332	0.252495
(CLS-2 FI) - (CLS-3 RI)	3	0.462494	0.00487068	6731966	0.452948	0.47204
(CLS-2 FI) - (CLS-4 FI)	1	1.31158	0.00419867	6731966	1.30335	1.31981
(CLS-2 FI) - (CLS-4 FI)	2	-0.091701	0.00466137	6731966	-0.100837	-0.0825649
(CLS-2 FI) - (CLS-4 FI)	3	0.575948	0.00473477	6731966	0.566668	0.585228
(CLS-2 FI) - (CLS-4 RI)	1	1.21305	0.00469925	6731966	1.20384	1.22226
(CLS-2 FI) - (CLS-4 RI)	2	-0.500098	0.00406969	6731966	-0.508075	-0.492122
(CLS-2 FI) - (CLS-4 RI)	3	-0.0715375	0.0043157	6731966	-0.0799961	-0.0630789
(CLS-2 FI) - (CLS-5 FI)	1	1.10788	0.00389304	6731966	1.10025	1.11551
(CLS-2 FI) - (CLS-5 FI)	2	-0.131345	0.00419305	6731966	-0.139564	-0.123127
(CLS-2 FI) - (CLS-5 FI)	3	-0.0621733	0.00441727	6731966	-0.070831	-0.0535156
(CLS-2 FI) - (CLS-5 RI)	1	0.762889	0.0042398	6731966	0.75458	0.771199
(CLS-2 FI) - (CLS-5 RI)	2	-0.397846	0.00387	6731966	-0.405431	-0.390261
(CLS-2 FI) - (CLS-5 RI)	3	0.261549	0.00464381	6731966	0.252448	0.270651
(CLS-2 FI) - (CLS-6 RI)	1	0.832853	0.00427386	6731966	0.824476	0.84123
(CLS-2 FI) - (CLS-6 RI)	2	-0.183827	0.00375472	6731966	-0.191186	-0.176468
(CLS-2 FI) - (CLS-6 RI)	3	0.195182	0.00453954	6731966	0.186285	0.204079
(CLS-2 FI) - (CLS-7 RI)	1	-0.143411	0.00375479	6731966	-0.15077	-0.136051
(CLS-2 FI) - (CLS-7 RI)	2	-1.26827	0.00384632	6731966	-1.27581	-1.26073
(CLS-2 FI) - (CLS-7 RI)	3	0.255232	0.00418659	6731966	0.247027	0.263438
(CLS-2 FI) - (CLS-8 FI)	1	-0.245402	0.00379646	6731966	-0.252843	-0.237961
(CLS-2 FI) - (CLS-8 FI)	2	-0.274121	0.00414563	6731966	-0.282247	-0.265996
(CLS-2 FI) - (CLS-8 FI)	3	-0.107989	0.00446664	6731966	-0.116743	-0.0992342
(CLS-2 FI) - (CLS-8 RI)	1	0.70183	0.00430495	6731966	0.693392	0.710267
(CLS-2 FI) - (CLS-8 RI)	2	-0.853999	0.00371469	6731966	-0.861279	-0.846718
(CLS-2 FI) - (CLS-8 RI)	3	0.304212	0.00449709	6731966	0.295398	0.313026
(CLS-2 FI) - (CLS-9 FI)	1	-0.181734	0.00390162	6731966	-0.189381	-0.174087
(CLS-2 FI) - (CLS-9 FI)	2	-0.0895127	0.00396662	6731966	-0.0972872	-0.0817383
(CLS-2 FI) - (CLS-9 FI)	3	-0.926149	0.00448049	6731966	-0.934931	-0.917367
(CLS-2 FI) - (CLS-9 RI)	1	0.56113	0.00445003	6731966	0.552408	0.569852
(CLS-2 FI) - (CLS-9 RI)	2	-0.00181705	0.00400055	6731966	-0.00965798	0.00602388
(CLS-2 FI) - (CLS-9 RI)	3	0.362922	0.00472638	6731966	0.353658	0.372185
(CLS-2 FI) - REGALONA FI	1	0.521331	0.0038764	6731966	0.513733	0.528929
(CLS-2 FI) - REGALONA FI	2	-1.46678	0.00392053	6731966	-1.47447	-1.4591
(CLS-2 FI) - REGALONA FI	3	0.155812	0.00422452	6731966	0.147532	0.164092
(CLS-2 FI) - REGALONA RI	1	0.319039	0.00431744	6731966	0.310577	0.327501
(CLS-2 FI) - REGALONA RI	2	-0.298614	0.00400717	6731966	-0.306468	-0.29076
(CLS-2 FI) - REGALONA RI	3	0.228228	0.00455771	6731966	0.219295	0.23716
(CLS-2 RI) - (CLS-3 RI)	1	1.0187	0.00479273	6731966	1.00931	1.0281
(CLS-2 RI) - (CLS-3 RI)	2	0.34206	0.00502719	6731966	0.332206	0.351913
(CLS-2 RI) - (CLS-3 RI)	3	1.43282	0.00488485	6731966	1.42324	1.44239
(CLS-2 RI) - (CLS-4 RI)	1	1.27388	0.00501968	6731966	1.26404	1.28372
(CLS-2 RI) - (CLS-4 RI)	2	-0.401453	0.00451156	6731966	-0.410295	-0.39261
(CLS-2 RI) - (CLS-4 RI)	3	0.898785	0.00432279	6731966	0.890313	0.907258
(CLS-2 RI) - (CLS-5 RI)	1	0.823715	0.00459196	6731966	0.814715	0.832715
(CLS-2 RI) - (CLS-5 RI)	2	-0.2992	0.00433246	6731966	-0.307692	-0.290709
(CLS-2 RI) - (CLS-5 RI)	3	1.23187	0.00465556	6731966	1.22275	1.241
(CLS-2 RI) - (CLS-8 RI)	1	0.762656	0.00465212	6731966	0.753538	0.771774
(CLS-2 RI) - (CLS-8 RI)	2	-0.755353	0.00419351	6731966	-0.763572	-0.747134
(CLS-2 RI) - (CLS-8 RI)	3	1.27453	0.00450991	6731966	1.2657	1.28337
(CLS-2 RI) - (CLS-9 RI)	1	0.621956	0.00478655	6731966	0.612574	0.631337
(CLS-2 RI) - (CLS-9 RI)	2	0.0968287	0.00445011	6731966	0.0881066	0.105551
(CLS-2 RI) - (CLS-9 RI)	3	1.33324	0.00473947	6731966	1.32396	1.34253
(CLS-2 RI) - REGALONA RI	1	0.379865	0.00466331	6731966	0.370725	0.389005
(CLS-2 RI) - REGALONA RI	2	-0.199968	0.00445557	6731966	-0.208701	-0.191236
(CLS-2 RI) - REGALONA RI	3	1.19855	0.00456916	6731966	1.18959	1.20751
(CLS-3 FI) - (CLS-1 RI)	1	0.0268722	0.00400355	6731966	0.0190254	0.0347191
(CLS-3 FI) - (CLS-1 RI)	2	0.867928	0.00412607	6731966	0.859841	0.876015
(CLS-3 FI) - (CLS-1 RI)	3	0.16459	0.00487532	6731966	0.155035	0.174146
(CLS-3 FI) - (CLS-2 RI)	1	-0.161652	0.00398814	6731966	-0.169468	-0.153835
(CLS-3 FI) - (CLS-2 RI)	2	0.888188	0.00411909	6731966	0.880115	0.896262
(CLS-3 FI) - (CLS-2 RI)	3	-1.12818	0.00488242	6731966	-1.13775	-1.11861
(CLS-3 FI) - (CLS-3 RI)	1	0.857052	0.00446339	6731966	0.848304	0.8658
(CLS-3 FI) - (CLS-3 RI)	2	1.23025	0.0044474	6731966	1.22153	1.23896
(CLS-3 FI) - (CLS-3 RI)	3	0.304635	0.00507146	6731966	0.294695	0.314575
(CLS-3 FI) - (CLS-4 FI)	1	1.21076	0.0042056	6731966	1.20251	1.219
(CLS-3 FI) - (CLS-4 FI)	2	0.895133	0.00447086	6731966	0.88637	0.903896
(CLS-3 FI) - (CLS-4 FI)	3	0.418089	0.0049408	6731966	0.408405	0.427773
(CLS-3 FI) - (CLS-4 RI)	1	1.11223	0.0047056	6731966	1.103	1.12145
(CLS-3 FI) - (CLS-4 RI)	2	0.486736	0.00384224	6731966	0.479205	0.494266
(CLS-3 FI) - (CLS-4 RI)	3	-0.229396	0.00454246	6731966	-0.238299	-0.220493
(CLS-3 FI) - (CLS-5 FI)	1	1.00705	0.00390091	6731966	0.999405	1.0147
(CLS-3 FI) - (CLS-5 FI)	2	0.855489	0.00397947	6731966	0.847689	0.863288
(CLS-3 FI) - (CLS-5 FI)	3	-0.220032	0.00463904	6731966	-0.229124	-0.21094
(CLS-3 FI) - (CLS-5 RI)	1	0.662063	0.00424764	6731966	0.653738	0.670389
(CLS-3 FI) - (CLS-5 RI)	2	0.588988	0.00363213	6731966	0.581869	0.596107
(CLS-3 FI) - (CLS-5 RI)	3	0.103691	0.00485446	6731966	0.0941761	0.113205
(CLS-3 FI) - (CLS-6 RI)	1	0.732027	0.00428151	6731966	0.723635	0.740419
(CLS-3 FI) - (CLS-6 RI)	2	0.803007	0.0035135	6731966	0.796121	0.809894
(CLS-3 FI) - (CLS-6 RI)	3	0.0373233	0.00475498	6731966	0.0280037	0.0466429
(CLS-3 FI) - (CLS-7 RI)	1	-0.244237	0.00376543	6731966	-0.251617	-0.236856
(CLS-3 FI) - (CLS-7 RI)	2	-0.281433	0.00358915	6731966	-0.288468	-0.274399
(CLS-3 FI) - (CLS-7 RI)	3	0.0973738	0.00441911	6731966	0.0887125	0.106035
(CLS-3 FI) - (CLS-8 RI)	1	0.601004	0.00431277	6731966	0.592551	0.609457
(CLS-3 FI) - (CLS-8 RI)	2	0.132835	0.00345651	6731966	0.126061	0.13961
(CLS-3 FI) - (CLS-8 RI)	3	0.146354	0.0047142	6731966	0.137114	0.155593
(CLS-3 FI) - (CLS-9 FI)	1	-0.28256	0.00391195	6731966	-0.290227	-0.274892
(CLS-3 FI) - (CLS-9 FI)	2	0.897321	0.00374095	6731966	0.889989	0.904653
(CLS-3 FI) - (CLS-9 FI)	3	-1.08401	0.00470143	6731966	-1.09322	-1.07479
(CLS-3 FI) - (CLS-9 RI)	1	0.460304	0.00445783	6731966	0.451567	0.469041
(CLS-3 FI) - (CLS-9 RI)	2	0.985017	0.0037786	6731966	0.977611	0.992423
(CLS-3 FI) - (CLS-9 RI)	3	0.205063	0.00493327	6731966	0.195394	0.214732
(CLS-3 FI) - REGALONA FI	1	0.420505	0.00388543	6731966	0.41289	0.42812
(CLS-3 FI) - REGALONA FI	2	-0.479951	0.0036646	6731966	-0.487133	-0.472768
(CLS-3 FI) - REGALONA FI	3	-0.00204693	0.00445532	6731966	-0.0107792	0.00668533
(CLS-3 FI) - REGALONA RI	1	0.218213	0.0043259	6731966	0.209735	0.226692
(CLS-3 FI) - REGALONA RI	2	0.68822	0.00377986	6731966	0.680812	0.695628
(CLS-3 FI) - REGALONA RI	3	0.0703688	0.00477225	6731966	0.0610154	0.0797223
(CLS-3 RI) - (CLS-4 RI)	1	0.255173	0.00538939	6731966	0.24461	0.265736
(CLS-3 RI) - (CLS-4 RI)	2	-0.743512	0.00481061	6731966	-0.752941	-0.734084
(CLS-3 RI) - (CLS-4 RI)	3	-0.534032	0.00454059	6731966	-0.542931	-0.525132
(CLS-3 RI) - (CLS-5 RI)	1	-0.194989	0.00500025	6731966	-0.204789	-0.185188
(CLS-3 RI) - (CLS-5 RI)	2	-0.64126	0.0046425	6731966	-0.650359	-0.632161
(CLS-3 RI) - (CLS-5 RI)	3	-0.200945	0.00485117	6731966	-0.210453	-0.191437
(CLS-3 RI) - (CLS-9 RI)	1	-0.396748	0.00518248	6731966	-0.406905	-0.38659
(CLS-3 RI) - (CLS-9 RI)	2	-0.245231	0.00475036	6731966	-0.254541	-0.23592
(CLS-3 RI) - (CLS-9 RI)	3	-0.0995722	0.00492956	6731966	-0.109234	-0.0899105
(CLS-3 RI) - REGALONA RI	1	-0.638839	0.00507248	6731966	-0.64878	-0.628897
(CLS-3 RI) - REGALONA RI	2	-0.542028	0.00475706	6731966	-0.551352	-0.532704
(CLS-3 RI) - REGALONA RI	3	-0.234266	0.00476905	6731966	-0.243614	-0.224919
(CLS-4 FI) - (CLS-1 RI)	1	-1.18388	0.00456434	6731966	-1.19283	-1.17494
(CLS-4 FI) - (CLS-1 RI)	2	-0.0272047	0.0050583	6731966	-0.0371188	-0.0172906
(CLS-4 FI) - (CLS-1 RI)	3	-0.253499	0.00473529	6731966	-0.26278	-0.244218
(CLS-4 FI) - (CLS-2 RI)	1	-1.37241	0.00455455	6731966	-1.38133	-1.36348
(CLS-4 FI) - (CLS-2 RI)	2	-0.0069447	0.00505234	6731966	-0.0168471	0.0029577
(CLS-4 FI) - (CLS-2 RI)	3	-1.54627	0.00475106	6731966	-1.55558	-1.53696
(CLS-4 FI) - (CLS-3 RI)	1	-0.353704	0.00495755	6731966	-0.363421	-0.343987
(CLS-4 FI) - (CLS-3 RI)	2	0.335115	0.00531913	6731966	0.32469	0.34554
(CLS-4 FI) - (CLS-3 RI)	3	-0.113454	0.00493611	6731966	-0.123128	-0.103779
(CLS-4 FI) - (CLS-4 RI)	1	-0.0985309	0.00517226	6731966	-0.108668	-0.0883935
(CLS-4 FI) - (CLS-4 RI)	2	-0.408397	0.00483482	6731966	-0.417873	-0.398921
(CLS-4 FI) - (CLS-4 RI)	3	-0.647485	0.00439461	6731966	-0.656099	-0.638872
(CLS-4 FI) - (CLS-5 FI)	1	-0.203705	0.00445484	6731966	-0.212437	-0.194974
(CLS-4 FI) - (CLS-5 FI)	2	-0.0396443	0.00493961	6731966	-0.0493258	-0.0299628
(CLS-4 FI) - (CLS-5 FI)	3	-0.638121	0.00449432	6731966	-0.64693	-0.629312
(CLS-4 FI) - (CLS-5 RI)	1	-0.548693	0.00476791	6731966	-0.558038	-0.539348
(CLS-4 FI) - (CLS-5 RI)	2	-0.306145	0.00466812	6731966	-0.315294	-0.296996
(CLS-4 FI) - (CLS-5 RI)	3	-0.314398	0.00471422	6731966	-0.323638	-0.305159
(CLS-4 FI) - (CLS-6 RI)	1	-0.478729	0.0047968	6731966	-0.488131	-0.469327
(CLS-4 FI) - (CLS-6 RI)	2	-0.0921258	0.00457332	6731966	-0.101089	-0.0831622
(CLS-4 FI) - (CLS-6 RI)	3	-0.380766	0.00461216	6731966	-0.389806	-0.371726
(CLS-4 FI) - (CLS-7 RI)	1	-1.45499	0.00436257	6731966	-1.46354	-1.44644
(CLS-4 FI) - (CLS-7 RI)	2	-1.17657	0.00464723	6731966	-1.18567	-1.16746
(CLS-4 FI) - (CLS-7 RI)	3	-0.320715	0.00426462	6731966	-0.329074	-0.312357
(CLS-4 FI) - (CLS-8 RI)	1	-0.609752	0.00482716	6731966	-0.619213	-0.600291
(CLS-4 FI) - (CLS-8 RI)	2	-0.762298	0.00453951	6731966	-0.771195	-0.7534
(CLS-4 FI) - (CLS-8 RI)	3	-0.271736	0.00456936	6731966	-0.280691	-0.26278
(CLS-4 FI) - (CLS-9 FI)	1	-1.49332	0.0044904	6731966	-1.50212	-1.48451
(CLS-4 FI) - (CLS-9 FI)	2	0.00218831	0.00474897	6731966	-0.0071195	0.0114961
(CLS-4 FI) - (CLS-9 FI)	3	-1.5021	0.00456457	6731966	-1.51104	-1.49315
(CLS-4 FI) - (CLS-9 RI)	1	-0.750452	0.00495974	6731966	-0.760173	-0.740731
(CLS-4 FI) - (CLS-9 RI)	2	0.089884	0.00477747	6731966	0.0805203	0.0992477
(CLS-4 FI) - (CLS-9 RI)	3	-0.213026	0.00479467	6731966	-0.222423	-0.203629
(CLS-4 FI) - REGALONA FI	1	-0.790251	0.00445315	6731966	-0.798979	-0.781523
(CLS-4 FI) - REGALONA FI	2	-1.37508	0.00470855	6731966	-1.38431	-1.36586
(CLS-4 FI) - REGALONA FI	3	-0.420136	0.00430284	6731966	-0.42857	-0.411703
(CLS-4 FI) - REGALONA RI	1	-0.992543	0.00484601	6731966	-1.00204	-0.983045
(CLS-4 FI) - REGALONA RI	2	-0.206913	0.00478259	6731966	-0.216287	-0.197539
(CLS-4 FI) - REGALONA RI	3	-0.34772	0.00462974	6731966	-0.356794	-0.338646
(CLS-4 RI) - (CLS-5 RI)	1	-0.450162	0.00521519	6731966	-0.460383	-0.43994
(CLS-4 RI) - (CLS-5 RI)	2	0.102252	0.00407447	6731966	0.0942666	0.110238
(CLS-4 RI) - (CLS-5 RI)	3	0.333087	0.00429608	6731966	0.324667	0.341507
(CLS-4 RI) - (CLS-9 RI)	1	-0.651921	0.00539086	6731966	-0.662487	-0.641355
(CLS-4 RI) - (CLS-9 RI)	2	0.498281	0.00420216	6731966	0.490045	0.506517
(CLS-4 RI) - (CLS-9 RI)	3	0.434459	0.00438532	6731966	0.425864	0.443054
(CLS-4 RI) - REGALONA RI	1	-0.894012	0.00528607	6731966	-0.904372	-0.883651
(CLS-4 RI) - REGALONA RI	2	0.201484	0.00420585	6731966	0.193241	0.209728
(CLS-4 RI) - REGALONA RI	3	0.299765	0.00420282	6731966	0.291528	0.308002
(CLS-5 FI) - (CLS-1 RI)	1	-0.980179	0.00428533	6731966	-0.988578	-0.971779
(CLS-5 FI) - (CLS-1 RI)	2	0.0124396	0.00463023	6731966	0.00336449	0.0215147
(CLS-5 FI) - (CLS-1 RI)	3	0.384622	0.0044213	6731966	0.375957	0.393288
(CLS-5 FI) - (CLS-2 RI)	1	-1.1687	0.00427424	6731966	-1.17708	-1.16033
(CLS-5 FI) - (CLS-2 RI)	2	0.0326996	0.00462373	6731966	0.0236373	0.041762
(CLS-5 FI) - (CLS-2 RI)	3	-0.908149	0.00442436	6731966	-0.916821	-0.899478
(CLS-5 FI) - (CLS-3 RI)	1	-0.149999	0.00470461	6731966	-0.15922	-0.140778
(CLS-5 FI) - (CLS-3 RI)	2	0.374759	0.00491405	6731966	0.365128	0.384391
(CLS-5 FI) - (CLS-3 RI)	3	0.524667	0.00463717	6731966	0.515579	0.533756
(CLS-5 FI) - (CLS-4 RI)	1	0.105174	0.00493112	6731966	0.0955096	0.114839
(CLS-5 FI) - (CLS-4 RI)	2	-0.368753	0.00438473	6731966	-0.377347	-0.360159
(CLS-5 FI) - (CLS-4 RI)	3	-0.00936418	0.00404971	6731966	-0.0173015	-0.00142689
(CLS-5 FI) - (CLS-5 RI)	1	-0.344987	0.00450367	6731966	-0.353814	-0.33616
(CLS-5 FI) - (CLS-5 RI)	2	-0.266501	0.00420029	6731966	-0.274733	-0.258268
(CLS-5 FI) - (CLS-5 RI)	3	0.323723	0.00439806	6731966	0.315103	0.332343
(CLS-5 FI) - (CLS-6 RI)	1	-0.275024	0.00453448	6731966	-0.283911	-0.266136
(CLS-5 FI) - (CLS-6 RI)	2	-0.0524815	0.00409482	6731966	-0.0605072	-0.0444558
(CLS-5 FI) - (CLS-6 RI)	3	0.257355	0.00428775	6731966	0.248951	0.265759
(CLS-5 FI) - (CLS-7 RI)	1	-1.25129	0.00406875	6731966	-1.25926	-1.24331
(CLS-5 FI) - (CLS-7 RI)	2	-1.13692	0.00417644	6731966	-1.14511	-1.12874
(CLS-5 FI) - (CLS-7 RI)	3	0.317406	0.00391222	6731966	0.309738	0.325074
(CLS-5 FI) - (CLS-8 RI)	1	-0.406047	0.00456615	6731966	-0.414996	-0.397097
(CLS-5 FI) - (CLS-8 RI)	2	-0.722653	0.00405653	6731966	-0.730604	-0.714703
(CLS-5 FI) - (CLS-8 RI)	3	0.366386	0.0042429	6731966	0.35807	0.374702
(CLS-5 FI) - (CLS-9 FI)	1	-1.28961	0.00420538	6731966	-1.29785	-1.28137
(CLS-5 FI) - (CLS-9 FI)	2	0.0418326	0.00429017	6731966	0.033424	0.0502412
(CLS-5 FI) - (CLS-9 FI)	3	-0.863976	0.00422395	6731966	-0.872255	-0.855697
(CLS-5 FI) - (CLS-9 RI)	1	-0.546747	0.00470564	6731966	-0.55597	-0.537524
(CLS-5 FI) - (CLS-9 RI)	2	0.129528	0.00432176	6731966	0.121058	0.137999
(CLS-5 FI) - (CLS-9 RI)	3	0.425095	0.00448526	6731966	0.416304	0.433886
(CLS-5 FI) - REGALONA FI	1	-0.586546	0.00416813	6731966	-0.594715	-0.578376
(CLS-5 FI) - REGALONA FI	2	-1.33544	0.00424443	6731966	-1.34376	-1.32712
(CLS-5 FI) - REGALONA FI	3	0.217985	0.00395266	6731966	0.210238	0.225732
(CLS-5 FI) - REGALONA RI	1	-0.788837	0.0045848	6731966	-0.797823	-0.779851
(CLS-5 FI) - REGALONA RI	2	-0.167269	0.00432721	6731966	-0.17575	-0.158788
(CLS-5 FI) - REGALONA RI	3	0.290401	0.00430702	6731966	0.281959	0.298842
(CLS-5 RI) - (CLS-9 RI)	1	-0.201759	0.00499919	6731966	-0.211558	-0.191961
(CLS-5 RI) - (CLS-9 RI)	2	0.396029	0.00400908	6731966	0.388171	0.403887
(CLS-5 RI) - (CLS-9 RI)	3	0.101372	0.00470668	6731966	0.0921475	0.110597
(CLS-5 RI) - REGALONA RI	1	-0.44385	0.00488435	6731966	-0.453423	-0.434277
(CLS-5 RI) - REGALONA RI	2	0.0992319	0.0040135	6731966	0.0913656	0.107098
(CLS-5 RI) - REGALONA RI	3	-0.0333218	0.00453785	6731966	-0.0422159	-0.0244278
(CLS-6 FI) - (CLS-1 FI)	1	-0.678386	0.00409354	6731966	-0.686409	-0.670362
(CLS-6 FI) - (CLS-1 FI)	2	-0.119681	0.00371958	6731966	-0.126971	-0.11239
(CLS-6 FI) - (CLS-1 FI)	3	0.105386	0.00408322	6731966	0.0973826	0.113389
(CLS-6 FI) - (CLS-1 RI)	1	-0.973907	0.00440411	6731966	-0.982539	-0.965275
(CLS-6 FI) - (CLS-1 RI)	2	0.748168	0.00420791	6731966	0.739921	0.756416
(CLS-6 FI) - (CLS-1 RI)	3	0.255532	0.00436525	6731966	0.246976	0.264087
(CLS-6 FI) - (CLS-2 FI)	1	-1.10161	0.0040234	6731966	-1.10949	-1.09372
(CLS-6 FI) - (CLS-2 FI)	2	0.867074	0.00372319	6731966	0.859777	0.874371
(CLS-6 FI) - (CLS-2 FI)	3	-0.0669171	0.00436188	6731966	-0.0754662	-0.058368
(CLS-6 FI) - (CLS-2 RI)	1	-1.16243	0.00439329	6731966	-1.17104	-1.15382
(CLS-6 FI) - (CLS-2 RI)	2	0.768428	0.00420102	6731966	0.760194	0.776662
(CLS-6 FI) - (CLS-2 RI)	3	-1.03724	0.00437118	6731966	-1.04581	-1.02867
(CLS-6 FI) - (CLS-3 FI)	1	-1.00078	0.00403103	6731966	-1.00868	-0.992879
(CLS-6 FI) - (CLS-3 FI)	2	-0.11976	0.00346537	6731966	-0.126552	-0.112968
(CLS-6 FI) - (CLS-3 FI)	3	0.0909416	0.004586	6731966	0.0819532	0.09993
(CLS-6 FI) - (CLS-3 RI)	1	-0.143727	0.00481313	6731966	-0.153161	-0.134294
(CLS-6 FI) - (CLS-3 RI)	2	1.11049	0.00452272	6731966	1.10162	1.11935
(CLS-6 FI) - (CLS-3 RI)	3	0.395577	0.00458347	6731966	0.386593	0.40456
(CLS-6 FI) - (CLS-4 FI)	1	0.209977	0.00456933	6731966	0.201021	0.218933
(CLS-6 FI) - (CLS-4 FI)	2	0.775373	0.00454645	6731966	0.766462	0.784284
(CLS-6 FI) - (CLS-4 FI)	3	0.509031	0.00443864	6731966	0.500331	0.51773
(CLS-6 FI) - (CLS-4 RI)	1	0.111446	0.00503478	6731966	0.101578	0.121314
(CLS-6 FI) - (CLS-4 RI)	2	0.366976	0.00393086	6731966	0.359271	0.37468
(CLS-6 FI) - (CLS-4 RI)	3	-0.138455	0.00398939	6731966	-0.146274	-0.130636
(CLS-6 FI) - (CLS-5 FI)	1	0.00627157	0.00429408	6731966	-0.00214467	0.0146878
(CLS-6 FI) - (CLS-5 FI)	2	0.735729	0.00406429	6731966	0.727763	0.743695
(CLS-6 FI) - (CLS-5 FI)	3	-0.12909	0.00409904	6731966	-0.137124	-0.121056
(CLS-6 FI) - (CLS-5 RI)	1	-0.338716	0.00461689	6731966	-0.347765	-0.329667
(CLS-6 FI) - (CLS-5 RI)	2	0.469228	0.0037255	6731966	0.461926	0.47653
(CLS-6 FI) - (CLS-5 RI)	3	0.194632	0.00434184	6731966	0.186122	0.203142
(CLS-6 FI) - (CLS-6 RI)	1	-0.268752	0.00464696	6731966	-0.27786	-0.259644
(CLS-6 FI) - (CLS-6 RI)	2	0.683247	0.00360942	6731966	0.676173	0.690322
(CLS-6 FI) - (CLS-6 RI)	3	0.128265	0.00423022	6731966	0.119974	0.136556
(CLS-6 FI) - (CLS-7 RI)	1	-1.24502	0.00419363	6731966	-1.25324	-1.2368
(CLS-6 FI) - (CLS-7 RI)	2	-0.401193	0.00368572	6731966	-0.408417	-0.393969
(CLS-6 FI) - (CLS-7 RI)	3	0.188315	0.00384893	6731966	0.180772	0.195859
(CLS-6 FI) - (CLS-8 FI)	1	-1.34701	0.00423295	6731966	-1.3553	-1.33871
(CLS-6 FI) - (CLS-8 FI)	2	0.592953	0.00401305	6731966	0.585087	0.600818
(CLS-6 FI) - (CLS-8 FI)	3	-0.174906	0.00415224	6731966	-0.183044	-0.166768
(CLS-6 FI) - (CLS-8 RI)	1	-0.399775	0.00467786	6731966	-0.408944	-0.390607
(CLS-6 FI) - (CLS-8 RI)	2	0.0130753	0.00355564	6731966	0.00610638	0.0200442
(CLS-6 FI) - (CLS-8 RI)	3	0.237295	0.0041845	6731966	0.229094	0.245497
(CLS-6 FI) - (CLS-9 FI)	1	-1.28334	0.00432632	6731966	-1.29182	-1.27486
(CLS-6 FI) - (CLS-9 FI)	2	0.777561	0.00383096	6731966	0.770053	0.78507
(CLS-6 FI) - (CLS-9 FI)	3	-0.993066	0.00416812	6731966	-1.00124	-0.984897
(CLS-6 FI) - (CLS-9 RI)	1	-0.540475	0.0048141	6731966	-0.549911	-0.53104
(CLS-6 FI) - (CLS-9 RI)	2	0.865257	0.00386753	6731966	0.857677	0.872837
(CLS-6 FI) - (CLS-9 RI)	3	0.296005	0.00442993	6731966	0.287322	0.304687
(CLS-6 FI) - REGALONA FI	1	-0.580274	0.00429019	6731966	-0.588683	-0.571866
(CLS-6 FI) - REGALONA FI	2	-0.599711	0.0037597	6731966	-0.60708	-0.592342
(CLS-6 FI) - REGALONA FI	3	0.0888947	0.00389027	6731966	0.0812699	0.0965195
(CLS-6 FI) - REGALONA RI	1	-0.782566	0.00469603	6731966	-0.79177	-0.773362
(CLS-6 FI) - REGALONA RI	2	0.56846	0.00386944	6731966	0.560876	0.576044
(CLS-6 FI) - REGALONA RI	3	0.16131	0.00424967	6731966	0.152981	0.16964
(CLS-6 RI) - (CLS-1 RI)	1	-0.705155	0.00463459	6731966	-0.714238	-0.696071
(CLS-6 RI) - (CLS-1 RI)	2	0.064921	0.00423726	6731966	0.0566162	0.0732259
(CLS-6 RI) - (CLS-1 RI)	3	0.127267	0.0045421	6731966	0.118364	0.136169
(CLS-6 RI) - (CLS-2 RI)	1	-0.893679	0.0046235	6731966	-0.902741	-0.884617
(CLS-6 RI) - (CLS-2 RI)	2	0.0851811	0.00423017	6731966	0.0768901	0.093472
(CLS-6 RI) - (CLS-2 RI)	3	-1.1655	0.00455051	6731966	-1.17442	-1.15659
(CLS-6 RI) - (CLS-3 RI)	1	0.125025	0.00502818	6731966	0.11517	0.13488
(CLS-6 RI) - (CLS-3 RI)	2	0.427241	0.00454599	6731966	0.418331	0.436151
(CLS-6 RI) - (CLS-3 RI)	3	0.267312	0.00475193	6731966	0.257998	0.276626
(CLS-6 RI) - (CLS-4 RI)	1	0.380198	0.00524172	6731966	0.369925	0.390472
(CLS-6 RI) - (CLS-4 RI)	2	-0.316272	0.00396714	6731966	-0.324047	-0.308496
(CLS-6 RI) - (CLS-4 RI)	3	-0.266719	0.00418307	6731966	-0.274918	-0.258521
(CLS-6 RI) - (CLS-5 RI)	1	-0.0699636	0.00483987	6731966	-0.0794496	-0.0604776
(CLS-6 RI) - (CLS-5 RI)	2	-0.214019	0.00376238	6731966	-0.221393	-0.206645
(CLS-6 RI) - (CLS-5 RI)	3	0.0663674	0.00451975	6731966	0.0575089	0.075226
(CLS-6 RI) - (CLS-8 RI)	1	-0.131023	0.00489781	6731966	-0.140623	-0.121424
(CLS-6 RI) - (CLS-8 RI)	2	-0.670172	0.0036007	6731966	-0.677229	-0.663115
(CLS-6 RI) - (CLS-8 RI)	3	0.10903	0.00436872	6731966	0.100468	0.117593
(CLS-6 RI) - (CLS-9 RI)	1	-0.271723	0.00502753	6731966	-0.281577	-0.261869
(CLS-6 RI) - (CLS-9 RI)	2	0.18201	0.00389792	6731966	0.17437	0.18965
(CLS-6 RI) - (CLS-9 RI)	3	0.16774	0.00460422	6731966	0.158716	0.176764
(CLS-6 RI) - REGALONA RI	1	-0.513814	0.00491361	6731966	-0.523444	-0.504183
(CLS-6 RI) - REGALONA RI	2	-0.114787	0.00390367	6731966	-0.122438	-0.107136
(CLS-6 RI) - REGALONA RI	3	0.0330456	0.00443135	6731966	0.0243603	0.0417309
(CLS-7 FI) - (CLS-1 FI)	1	0.82108	0.00373557	6731966	0.813758	0.828402
(CLS-7 FI) - (CLS-1 FI)	2	-0.516343	0.00403389	6731966	-0.524249	-0.508437
(CLS-7 FI) - (CLS-1 FI)	3	1.11432	0.00382135	6731966	1.10683	1.12181
(CLS-7 FI) - (CLS-1 RI)	1	0.525559	0.00406544	6731966	0.517591	0.533527
(CLS-7 FI) - (CLS-1 RI)	2	0.351506	0.00448245	6731966	0.342721	0.360292
(CLS-7 FI) - (CLS-1 RI)	3	1.26447	0.00412406	6731966	1.25639	1.27255
(CLS-7 FI) - (CLS-2 FI)	1	0.39786	0.00364567	6731966	0.390715	0.405006
(CLS-7 FI) - (CLS-2 FI)	2	0.470412	0.00403001	6731966	0.462513	0.478311
(CLS-7 FI) - (CLS-2 FI)	3	0.942021	0.00411463	6731966	0.933956	0.950085
(CLS-7 FI) - (CLS-2 RI)	1	0.337035	0.00404853	6731966	0.3291	0.34497
(CLS-7 FI) - (CLS-2 RI)	2	0.371766	0.00447585	6731966	0.362994	0.380539
(CLS-7 FI) - (CLS-2 RI)	3	-0.0283021	0.00410682	6731966	-0.0363513	-0.0202529
(CLS-7 FI) - (CLS-3 FI)	1	0.498686	0.00365716	6731966	0.491518	0.505854
(CLS-7 FI) - (CLS-3 FI)	2	-0.516422	0.00380076	6731966	-0.523871	-0.508973
(CLS-7 FI) - (CLS-3 FI)	3	1.09988	0.00435422	6731966	1.09135	1.10841
(CLS-7 FI) - (CLS-3 RI)	1	1.35574	0.00452578	6731966	1.34687	1.36461
(CLS-7 FI) - (CLS-3 RI)	2	0.713826	0.00477697	6731966	0.704463	0.723188
(CLS-7 FI) - (CLS-3 RI)	3	1.40451	0.00435679	6731966	1.39598	1.41305
(CLS-7 FI) - (CLS-4 FI)	1	1.70944	0.00427482	6731966	1.70106	1.71782
(CLS-7 FI) - (CLS-4 FI)	2	0.378711	0.0048015	6731966	0.3693	0.388122
(CLS-7 FI) - (CLS-4 FI)	3	1.51797	0.00420618	6731966	1.50972	1.52621
(CLS-7 FI) - (CLS-4 RI)	1	1.61091	0.0047668	6731966	1.60157	1.62025
(CLS-7 FI) - (CLS-4 RI)	2	-0.0296865	0.00422611	6731966	-0.0379695	-0.0214034
(CLS-7 FI) - (CLS-4 RI)	3	0.870483	0.003716	6731966	0.8632	0.877766
(CLS-7 FI) - (CLS-5 FI)	1	1.50574	0.00397354	6731966	1.49795	1.51353
(CLS-7 FI) - (CLS-5 FI)	2	0.339067	0.00434799	6731966	0.330545	0.347588
(CLS-7 FI) - (CLS-5 FI)	3	0.879847	0.00383367	6731966	0.872333	0.887361
(CLS-7 FI) - (CLS-5 RI)	1	1.16075	0.00431147	6731966	1.1523	1.1692
(CLS-7 FI) - (CLS-5 RI)	2	0.0725659	0.00403505	6731966	0.0646574	0.0804745
(CLS-7 FI) - (CLS-5 RI)	3	1.20357	0.00409817	6731966	1.19554	1.2116
(CLS-7 FI) - (CLS-6 FI)	1	1.49947	0.0041013	6731966	1.49143	1.5075
(CLS-7 FI) - (CLS-6 FI)	2	-0.396662	0.00389025	6731966	-0.404287	-0.389037
(CLS-7 FI) - (CLS-6 FI)	3	1.00894	0.0037721	6731966	1.00154	1.01633
(CLS-7 FI) - (CLS-6 RI)	1	1.23071	0.00434545	6731966	1.2222	1.23923
(CLS-7 FI) - (CLS-6 RI)	2	0.286585	0.00392652	6731966	0.278889	0.294281
(CLS-7 FI) - (CLS-6 RI)	3	1.1372	0.00397846	6731966	1.1294	1.145
(CLS-7 FI) - (CLS-7 RI)	1	0.25445	0.00382854	6731966	0.246946	0.261954
(CLS-7 FI) - (CLS-7 RI)	2	-0.797855	0.00400476	6731966	-0.805705	-0.790006
(CLS-7 FI) - (CLS-7 RI)	3	1.19725	0.00357165	6731966	1.19025	1.20425
(CLS-7 FI) - (CLS-8 FI)	1	0.152459	0.00386864	6731966	0.144876	0.160041
(CLS-7 FI) - (CLS-8 FI)	2	0.19629	0.00430111	6731966	0.18786	0.20472
(CLS-7 FI) - (CLS-8 FI)	3	0.834032	0.00388961	6731966	0.826408	0.841655
(CLS-7 FI) - (CLS-8 RI)	1	1.09969	0.00437514	6731966	1.09112	1.10827
(CLS-7 FI) - (CLS-8 RI)	2	-0.383587	0.00388223	6731966	-0.391196	-0.375978
(CLS-7 FI) - (CLS-8 RI)	3	1.24623	0.00393189	6731966	1.23853	1.25394
(CLS-7 FI) - (CLS-9 FI)	1	0.216127	0.00397237	6731966	0.208341	0.223913
(CLS-7 FI) - (CLS-9 FI)	2	0.380899	0.00413042	6731966	0.372804	0.388995
(CLS-7 FI) - (CLS-9 FI)	3	0.0158715	0.00389083	6731966	0.00824558	0.0234974
(CLS-7 FI) - (CLS-9 RI)	1	0.95899	0.00451704	6731966	0.950137	0.967844
(CLS-7 FI) - (CLS-9 RI)	2	0.468595	0.00416375	6731966	0.460434	0.476756
(CLS-7 FI) - (CLS-9 RI)	3	1.30494	0.00419319	6731966	1.29672	1.31316
(CLS-7 FI) - REGALONA FI	1	0.919191	0.00395285	6731966	0.911444	0.926939
(CLS-7 FI) - REGALONA FI	2	-0.996373	0.00407439	6731966	-1.00436	-0.988387
(CLS-7 FI) - REGALONA FI	3	1.09783	0.0036141	6731966	1.09075	1.10492
(CLS-7 FI) - REGALONA RI	1	0.7169	0.00438485	6731966	0.708306	0.725494
(CLS-7 FI) - REGALONA RI	2	0.171798	0.00416762	6731966	0.163629	0.179966
(CLS-7 FI) - REGALONA RI	3	1.17025	0.00399976	6731966	1.16241	1.17809
(CLS-7 RI) - (CLS-1 RI)	1	0.271109	0.00416299	6731966	0.262949	0.279268
(CLS-7 RI) - (CLS-1 RI)	2	1.14936	0.00431642	6731966	1.1409	1.15782
(CLS-7 RI) - (CLS-1 RI)	3	0.0672163	0.00418902	6731966	0.059006	0.0754266
(CLS-7 RI) - (CLS-2 RI)	1	0.0825849	0.00414734	6731966	0.0744562	0.0907135
(CLS-7 RI) - (CLS-2 RI)	2	1.16962	0.00430984	6731966	1.16117	1.17807
(CLS-7 RI) - (CLS-2 RI)	3	-1.22556	0.00419952	6731966	-1.23379	-1.21732
(CLS-7 RI) - (CLS-3 RI)	1	1.10129	0.00461021	6731966	1.09225	1.11032
(CLS-7 RI) - (CLS-3 RI)	2	1.51168	0.00462618	6731966	1.50261	1.52075
(CLS-7 RI) - (CLS-3 RI)	3	0.207262	0.00441552	6731966	0.198607	0.215916
(CLS-7 RI) - (CLS-4 RI)	1	1.35646	0.00484604	6731966	1.34696	1.36596
(CLS-7 RI) - (CLS-4 RI)	2	0.768169	0.00404399	6731966	0.760243	0.776095
(CLS-7 RI) - (CLS-4 RI)	3	-0.32677	0.00379721	6731966	-0.334212	-0.319328
(CLS-7 RI) - (CLS-5 RI)	1	0.9063	0.00440085	6731966	0.897674	0.914925
(CLS-7 RI) - (CLS-5 RI)	2	0.870421	0.00384548	6731966	0.862884	0.877958
(CLS-7 RI) - (CLS-5 RI)	3	0.00631688	0.00416484	6731966	-0.00184606	0.0144798
(CLS-7 RI) - (CLS-6 RI)	1	0.976264	0.00443384	6731966	0.967573	0.984954
(CLS-7 RI) - (CLS-6 RI)	2	1.08444	0.00373483	6731966	1.07712	1.09176
(CLS-7 RI) - (CLS-6 RI)	3	-0.0600505	0.00404856	6731966	-0.0679856	-0.0521155
(CLS-7 RI) - (CLS-8 RI)	1	0.84524	0.0044635	6731966	0.836492	0.853989
(CLS-7 RI) - (CLS-8 RI)	2	0.414268	0.00367746	6731966	0.407061	0.421476
(CLS-7 RI) - (CLS-8 RI)	3	0.0489798	0.00400039	6731966	0.0411392	0.0568205
(CLS-7 RI) - (CLS-9 RI)	1	0.704541	0.00460326	6731966	0.695518	0.713563
(CLS-7 RI) - (CLS-9 RI)	2	1.26645	0.0039862	6731966	1.25864	1.27426
(CLS-7 RI) - (CLS-9 RI)	3	0.107689	0.00425626	6731966	0.0993472	0.116031
(CLS-7 RI) - REGALONA RI	1	0.46245	0.00447463	6731966	0.45368	0.47122
(CLS-7 RI) - REGALONA RI	2	0.969653	0.00398583	6731966	0.961841	0.977465
(CLS-7 RI) - REGALONA RI	3	-0.027005	0.00406877	6731966	-0.0349796	-0.0190303
(CLS-8 FI) - (CLS-1 RI)	1	0.3731	0.00420084	6731966	0.364867	0.381334
(CLS-8 FI) - (CLS-1 RI)	2	0.155216	0.00458705	6731966	0.146225	0.164206
(CLS-8 FI) - (CLS-1 RI)	3	0.430437	0.00447086	6731966	0.421675	0.4392
(CLS-8 FI) - (CLS-2 RI)	1	0.184576	0.00418499	6731966	0.176374	0.192779
(CLS-8 FI) - (CLS-2 RI)	2	0.175476	0.00458054	6731966	0.166498	0.184453
(CLS-8 FI) - (CLS-2 RI)	3	-0.862334	0.0044729	6731966	-0.871101	-0.853567
(CLS-8 FI) - (CLS-3 FI)	1	0.346228	0.00380719	6731966	0.338766	0.35369
(CLS-8 FI) - (CLS-3 FI)	2	-0.712713	0.0039268	6731966	-0.720409	-0.705016
(CLS-8 FI) - (CLS-3 FI)	3	0.265847	0.00468618	6731966	0.256663	0.275032
(CLS-8 FI) - (CLS-3 RI)	1	1.20328	0.00464577	6731966	1.19417	1.21239
(CLS-8 FI) - (CLS-3 RI)	2	0.517535	0.00487418	6731966	0.507982	0.527088
(CLS-8 FI) - (CLS-3 RI)	3	0.570483	0.00468455	6731966	0.561301	0.579664
(CLS-8 FI) - (CLS-4 FI)	1	1.55698	0.00440075	6731966	1.54836	1.56561
(CLS-8 FI) - (CLS-4 FI)	2	0.18242	0.00489922	6731966	0.172818	0.192023
(CLS-8 FI) - (CLS-4 FI)	3	0.683937	0.00454327	6731966	0.675032	0.692841
(CLS-8 FI) - (CLS-4 RI)	1	1.45845	0.00488028	6731966	1.44889	1.46802
(CLS-8 FI) - (CLS-4 RI)	2	-0.225977	0.00433818	6731966	-0.23448	-0.217474
(CLS-8 FI) - (CLS-4 RI)	3	0.0364512	0.00410344	6731966	0.0284086	0.0444938
(CLS-8 FI) - (CLS-5 FI)	1	1.35328	0.00410928	6731966	1.34522	1.36133
(CLS-8 FI) - (CLS-5 FI)	2	0.142776	0.00445579	6731966	0.134043	0.151509
(CLS-8 FI) - (CLS-5 FI)	3	0.0458154	0.00421015	6731966	0.0375636	0.0540671
(CLS-8 FI) - (CLS-5 RI)	1	1.00829	0.00443776	6731966	0.999593	1.01699
(CLS-8 FI) - (CLS-5 RI)	2	-0.123725	0.00415192	6731966	-0.131862	-0.115587
(CLS-8 FI) - (CLS-5 RI)	3	0.369538	0.00444784	6731966	0.36082	0.378256
(CLS-8 FI) - (CLS-6 RI)	1	1.07825	0.0044706	6731966	1.06949	1.08702
(CLS-8 FI) - (CLS-6 RI)	2	0.0902946	0.00404576	6731966	0.0823651	0.0982241
(CLS-8 FI) - (CLS-6 RI)	3	0.303171	0.00433874	6731966	0.294667	0.311674
(CLS-8 FI) - (CLS-7 RI)	1	0.101991	0.0039728	6731966	0.0942047	0.109778
(CLS-8 FI) - (CLS-7 RI)	2	-0.994146	0.00412556	6731966	-1.00223	-0.98606
(CLS-8 FI) - (CLS-7 RI)	3	0.363221	0.00396809	6731966	0.355444	0.370998
(CLS-8 FI) - (CLS-8 RI)	1	0.947232	0.00449979	6731966	0.938412	0.956051
(CLS-8 FI) - (CLS-8 RI)	2	-0.579877	0.00400523	6731966	-0.587727	-0.572027
(CLS-8 FI) - (CLS-8 RI)	3	0.412201	0.00429451	6731966	0.403784	0.420618
(CLS-8 FI) - (CLS-9 FI)	1	0.0636683	0.00411169	6731966	0.0556095	0.071727
(CLS-8 FI) - (CLS-9 FI)	2	0.184609	0.0042436	6731966	0.176291	0.192926
(CLS-8 FI) - (CLS-9 FI)	3	-0.81816	0.00427481	6731966	-0.826539	-0.809782
(CLS-8 FI) - (CLS-9 RI)	1	0.806532	0.00463823	6731966	0.797441	0.815623
(CLS-8 FI) - (CLS-9 RI)	2	0.272304	0.00427575	6731966	0.263924	0.280685
(CLS-8 FI) - (CLS-9 RI)	3	0.47091	0.00453416	6731966	0.462024	0.479797
(CLS-8 FI) - REGALONA FI	1	0.766733	0.00409089	6731966	0.758715	0.774751
(CLS-8 FI) - REGALONA FI	2	-1.19266	0.00419388	6731966	-1.20088	-1.18444
(CLS-8 FI) - REGALONA FI	3	0.2638	0.00400788	6731966	0.255945	0.271656
(CLS-8 FI) - REGALONA RI	1	0.564441	0.0045102	6731966	0.555601	0.573281
(CLS-8 FI) - REGALONA RI	2	-0.0244926	0.00428053	6731966	-0.0328823	-0.016103
(CLS-8 FI) - REGALONA RI	3	0.336216	0.00435781	6731966	0.327675	0.344757
(CLS-8 RI) - (CLS-3 RI)	1	0.256048	0.00505647	6731966	0.246138	0.265959
(CLS-8 RI) - (CLS-3 RI)	2	1.09741	0.00451567	6731966	1.08856	1.10626
(CLS-8 RI) - (CLS-3 RI)	3	0.158282	0.0047106	6731966	0.149049	0.167514
(CLS-8 RI) - (CLS-4 RI)	1	0.511221	0.00526934	6731966	0.500894	0.521549
(CLS-8 RI) - (CLS-4 RI)	2	0.3539	0.00392293	6731966	0.346212	0.361589
(CLS-8 RI) - (CLS-4 RI)	3	-0.37575	0.0041371	6731966	-0.383858	-0.367641
(CLS-8 RI) - (CLS-5 RI)	1	0.0610595	0.00486887	6731966	0.0515167	0.0706023
(CLS-8 RI) - (CLS-5 RI)	2	0.456153	0.00371711	6731966	0.448867	0.463438
(CLS-8 RI) - (CLS-5 RI)	3	-0.042663	0.00447663	6731966	-0.051437	-0.0338889
(CLS-8 RI) - (CLS-9 RI)	1	-0.1407	0.00505507	6731966	-0.150608	-0.130792
(CLS-8 RI) - (CLS-9 RI)	2	0.852182	0.00385935	6731966	0.844618	0.859746
(CLS-8 RI) - (CLS-9 RI)	3	0.0587094	0.00456173	6731966	0.0497686	0.0676503
(CLS-8 RI) - REGALONA RI	1	-0.38279	0.0049413	6731966	-0.392475	-0.373106
(CLS-8 RI) - REGALONA RI	2	0.555385	0.00386134	6731966	0.547817	0.562953
(CLS-8 RI) - REGALONA RI	3	-0.0759848	0.00438743	6731966	-0.084584	-0.0673856
(CLS-9 FI) - (CLS-1 RI)	1	0.309432	0.00429598	6731966	0.301012	0.317852
(CLS-9 FI) - (CLS-1 RI)	2	-0.029393	0.0044263	6731966	-0.0380684	-0.0207176
(CLS-9 FI) - (CLS-1 RI)	3	1.2486	0.00448907	6731966	1.2398	1.2574
(CLS-9 FI) - (CLS-2 RI)	1	0.120908	0.00428069	6731966	0.112518	0.129298
(CLS-9 FI) - (CLS-2 RI)	2	-0.00913301	0.00441949	6731966	-0.0177951	-0.000470967
(CLS-9 FI) - (CLS-2 RI)	3	-0.0441736	0.00447357	6731966	-0.0529416	-0.0354055
(CLS-9 FI) - (CLS-3 RI)	1	1.13961	0.00473114	6731966	1.13034	1.14888
(CLS-9 FI) - (CLS-3 RI)	2	0.332927	0.00472216	6731966	0.323671	0.342182
(CLS-9 FI) - (CLS-3 RI)	3	1.38864	0.00470374	6731966	1.37942	1.39786
(CLS-9 FI) - (CLS-4 RI)	1	1.39478	0.00496137	6731966	1.38506	1.40451
(CLS-9 FI) - (CLS-4 RI)	2	-0.410586	0.00416909	6731966	-0.418757	-0.402414
(CLS-9 FI) - (CLS-4 RI)	3	0.854612	0.00411746	6731966	0.846541	0.862682
(CLS-9 FI) - (CLS-5 RI)	1	0.944623	0.00452726	6731966	0.93575	0.953496
(CLS-9 FI) - (CLS-5 RI)	2	-0.308333	0.00397458	6731966	-0.316123	-0.300543
(CLS-9 FI) - (CLS-5 RI)	3	1.1877	0.00446531	6731966	1.17895	1.19645
(CLS-9 FI) - (CLS-6 RI)	1	1.01459	0.00455938	6731966	1.00565	1.02352
(CLS-9 FI) - (CLS-6 RI)	2	-0.0943141	0.00386278	6731966	-0.101885	-0.0867432
(CLS-9 FI) - (CLS-6 RI)	3	1.12133	0.00435572	6731966	1.11279	1.12987
(CLS-9 FI) - (CLS-7 RI)	1	0.038323	0.00407358	6731966	0.0303389	0.0463071
(CLS-9 FI) - (CLS-7 RI)	2	-1.17875	0.00395005	6731966	-1.1865	-1.17101
(CLS-9 FI) - (CLS-7 RI)	3	1.18138	0.00398757	6731966	1.17357	1.1892
(CLS-9 FI) - (CLS-8 RI)	1	0.883563	0.00458815	6731966	0.874571	0.892556
(CLS-9 FI) - (CLS-8 RI)	2	-0.764486	0.00382271	6731966	-0.771978	-0.756994
(CLS-9 FI) - (CLS-8 RI)	3	1.23036	0.0043132	6731966	1.22191	1.23882
(CLS-9 FI) - (CLS-9 RI)	1	0.742864	0.00472413	6731966	0.733605	0.752123
(CLS-9 FI) - (CLS-9 RI)	2	0.0876957	0.00410243	6731966	0.0796551	0.0957363
(CLS-9 FI) - (CLS-9 RI)	3	1.28907	0.00455265	6731966	1.28015	1.29799
(CLS-9 FI) - REGALONA FI	1	0.703065	0.00418808	6731966	0.694856	0.711273
(CLS-9 FI) - REGALONA FI	2	-1.37727	0.00402203	6731966	-1.38516	-1.36939
(CLS-9 FI) - REGALONA FI	3	1.08196	0.00402567	6731966	1.07407	1.08985
(CLS-9 FI) - REGALONA RI	1	0.500773	0.00459874	6731966	0.49176	0.509786
(CLS-9 FI) - REGALONA RI	2	-0.209101	0.00410841	6731966	-0.217154	-0.201049
(CLS-9 FI) - REGALONA RI	3	1.15438	0.00437518	6731966	1.1458	1.16295
(CLS-9 RI) - REGALONA RI	1	-0.242091	0.00506885	6731966	-0.252025	-0.232156
(CLS-9 RI) - REGALONA RI	2	-0.296797	0.00414165	6731966	-0.304914	-0.28868
(CLS-9 RI) - REGALONA RI	3	-0.134694	0.00462195	6731966	-0.143753	-0.125635
REGALONA FI - (CLS-1 RI)	1	-0.393633	0.00427152	6731966	-0.402005	-0.385261
REGALONA FI - (CLS-1 RI)	2	1.34788	0.00438228	6731966	1.33929	1.35647
REGALONA FI - (CLS-1 RI)	3	0.166637	0.00422749	6731966	0.158351	0.174923
REGALONA FI - (CLS-2 RI)	1	-0.582157	0.00425846	6731966	-0.590503	-0.57381
REGALONA FI - (CLS-2 RI)	2	1.36814	0.00437587	6731966	1.35956	1.37672
REGALONA FI - (CLS-2 RI)	3	-1.12613	0.00423563	6731966	-1.13444	-1.11783
REGALONA FI - (CLS-3 RI)	1	0.436547	0.00469973	6731966	0.427336	0.445758
REGALONA FI - (CLS-3 RI)	2	1.7102	0.00468883	6731966	1.70101	1.71939
REGALONA FI - (CLS-3 RI)	3	0.306682	0.00445226	6731966	0.297956	0.315409
REGALONA FI - (CLS-4 RI)	1	0.69172	0.00492872	6731966	0.68206	0.70138
REGALONA FI - (CLS-4 RI)	2	0.966686	0.00411285	6731966	0.958625	0.974747
REGALONA FI - (CLS-4 RI)	3	-0.227349	0.00383884	6731966	-0.234873	-0.219825
REGALONA FI - (CLS-5 RI)	1	0.241558	0.00449668	6731966	0.232745	0.250372
REGALONA FI - (CLS-5 RI)	2	1.06894	0.00391821	6731966	1.06126	1.07662
REGALONA FI - (CLS-5 RI)	3	0.105738	0.00420342	6731966	0.0974991	0.113976
REGALONA FI - (CLS-6 RI)	1	0.311522	0.00452821	6731966	0.302647	0.320397
REGALONA FI - (CLS-6 RI)	2	1.28296	0.00381051	6731966	1.27549	1.29043
REGALONA FI - (CLS-6 RI)	3	0.0393702	0.00408812	6731966	0.0313576	0.0473828
REGALONA FI - (CLS-7 RI)	1	-0.664742	0.00405128	6731966	-0.672682	-0.656801
REGALONA FI - (CLS-7 RI)	2	0.198518	0.0038704	6731966	0.190932	0.206103
REGALONA FI - (CLS-7 RI)	3	0.0994207	0.00369208	6731966	0.0921844	0.106657
REGALONA FI - (CLS-8 RI)	1	0.180499	0.00455868	6731966	0.171564	0.189434
REGALONA FI - (CLS-8 RI)	2	0.612786	0.00375166	6731966	0.605433	0.620139
REGALONA FI - (CLS-8 RI)	3	0.148401	0.00404062	6731966	0.140481	0.15632
REGALONA FI - (CLS-9 RI)	1	0.039799	0.00469708	6731966	0.0305929	0.0490051
REGALONA FI - (CLS-9 RI)	2	1.46497	0.00405785	6731966	1.45701	1.47292
REGALONA FI - (CLS-9 RI)	3	0.20711	0.00429419	6731966	0.198694	0.215526
REGALONA FI - REGALONA RI	1	-0.202292	0.00457371	6731966	-0.211256	-0.193327
REGALONA FI - REGALONA RI	2	1.16817	0.00405641	6731966	1.16022	1.17612
REGALONA FI - REGALONA RI	3	0.0724158	0.00410819	6731966	0.0643639	0.0804677

## Sheet: wl616_effectSize
contrast	repetition	effect.size	SE	df	lower.CL	upper.CL
(CLS-1 FI) - (CLS-1 RI)	1	-0.320781	0.00407825	6712369	-0.328774	-0.312788
(CLS-1 FI) - (CLS-1 RI)	2	0.139981	0.00433789	6712369	0.131479	0.148483
(CLS-1 FI) - (CLS-1 RI)	3	0.305253	0.00441577	6712369	0.296598	0.313908
(CLS-1 FI) - (CLS-2 FI)	1	-0.350097	0.00365778	6712369	-0.357267	-0.342928
(CLS-1 FI) - (CLS-2 FI)	2	0.447249	0.00387234	6712369	0.439659	0.454838
(CLS-1 FI) - (CLS-2 FI)	3	-0.0902151	0.00440445	6712369	-0.0988477	-0.0815826
(CLS-1 FI) - (CLS-2 RI)	1	-0.398688	0.00406074	6712369	-0.406646	-0.390729
(CLS-1 FI) - (CLS-2 RI)	2	0.307247	0.00433089	6712369	0.298758	0.315735
(CLS-1 FI) - (CLS-2 RI)	3	-0.524777	0.00440809	6712369	-0.533417	-0.516137
(CLS-1 FI) - (CLS-3 FI)	1	-0.651079	0.00367171	6712369	-0.658275	-0.643882
(CLS-1 FI) - (CLS-3 FI)	2	-0.130204	0.00362748	6712369	-0.137314	-0.123095
(CLS-1 FI) - (CLS-3 FI)	3	-0.452616	0.00463034	6712369	-0.461691	-0.44354
(CLS-1 FI) - (CLS-3 RI)	1	-0.156592	0.00452362	6712369	-0.165458	-0.147726
(CLS-1 FI) - (CLS-3 RI)	2	0.0466429	0.00464049	6712369	0.0375477	0.0557381
(CLS-1 FI) - (CLS-3 RI)	3	-0.0221936	0.00462176	6712369	-0.031252	-0.0131351
(CLS-1 FI) - (CLS-4 FI)	1	0.409649	0.00427504	6712369	0.40127	0.418028
(CLS-1 FI) - (CLS-4 FI)	2	-0.185931	0.00466809	6712369	-0.19508	-0.176782
(CLS-1 FI) - (CLS-4 FI)	3	0.542838	0.00448701	6712369	0.534044	0.551633
(CLS-1 FI) - (CLS-4 RI)	1	-0.177176	0.00474641	6712369	-0.186479	-0.167873
(CLS-1 FI) - (CLS-4 RI)	2	-0.185075	0.00407298	6712369	-0.193058	-0.177093
(CLS-1 FI) - (CLS-4 RI)	3	0.111036	0.00404412	6712369	0.10311	0.118962
(CLS-1 FI) - (CLS-5 FI)	1	0.132444	0.00396817	6712369	0.124666	0.140221
(CLS-1 FI) - (CLS-5 FI)	2	0.243982	0.00420092	6712369	0.235748	0.252216
(CLS-1 FI) - (CLS-5 FI)	3	0.118008	0.00414373	6712369	0.109886	0.126129
(CLS-1 FI) - (CLS-5 RI)	1	-0.0868606	0.00431091	6712369	-0.0953098	-0.0784113
(CLS-1 FI) - (CLS-5 RI)	2	-0.335592	0.00387561	6712369	-0.343189	-0.327996
(CLS-1 FI) - (CLS-5 RI)	3	0.411421	0.00439133	6712369	0.402814	0.420028
(CLS-1 FI) - (CLS-6 RI)	1	-0.0911052	0.00434485	6712369	-0.099621	-0.0825895
(CLS-1 FI) - (CLS-6 RI)	2	-0.126367	0.0037605	6712369	-0.133738	-0.118997
(CLS-1 FI) - (CLS-6 RI)	3	0.453177	0.00427727	6712369	0.444793	0.46156
(CLS-1 FI) - (CLS-7 RI)	1	-0.617364	0.0038454	6712369	-0.624901	-0.609827
(CLS-1 FI) - (CLS-7 RI)	2	-0.366404	0.00383776	6712369	-0.373926	-0.358882
(CLS-1 FI) - (CLS-7 RI)	3	0.521797	0.00390937	6712369	0.514135	0.529459
(CLS-1 FI) - (CLS-8 FI)	1	-0.834666	0.003886	6712369	-0.842282	-0.82705
(CLS-1 FI) - (CLS-8 FI)	2	0.314958	0.00415126	6712369	0.306822	0.323094
(CLS-1 FI) - (CLS-8 FI)	3	-0.135759	0.00419621	6712369	-0.143984	-0.127535
(CLS-1 FI) - (CLS-8 RI)	1	0.0848632	0.00437723	6712369	0.076284	0.0934424
(CLS-1 FI) - (CLS-8 RI)	2	0.053349	0.00371144	6712369	0.0460747	0.0606233
(CLS-1 FI) - (CLS-8 RI)	3	0.369541	0.00423639	6712369	0.361238	0.377844
(CLS-1 FI) - (CLS-9 FI)	1	-0.657716	0.00398747	6712369	-0.665531	-0.6499
(CLS-1 FI) - (CLS-9 FI)	2	0.187545	0.00397317	6712369	0.179757	0.195332
(CLS-1 FI) - (CLS-9 FI)	3	-0.534567	0.00420677	6712369	-0.542812	-0.526322
(CLS-1 FI) - (CLS-9 RI)	1	-0.0648567	0.00452363	6712369	-0.0737228	-0.0559905
(CLS-1 FI) - (CLS-9 RI)	2	-0.0440458	0.00400589	6712369	-0.0518972	-0.0361944
(CLS-1 FI) - (CLS-9 RI)	3	0.371767	0.00448156	6712369	0.362983	0.380551
(CLS-1 FI) - REGALONA FI	1	0.0389527	0.00395902	6712369	0.0311932	0.0467123
(CLS-1 FI) - REGALONA FI	2	-0.218624	0.00390991	6712369	-0.226287	-0.210961
(CLS-1 FI) - REGALONA FI	3	0.315	0.00394334	6712369	0.307272	0.322729
(CLS-1 FI) - REGALONA RI	1	-0.287175	0.00439851	6712369	-0.295796	-0.278554
(CLS-1 FI) - REGALONA RI	2	0.363582	0.00401873	6712369	0.355705	0.371458
(CLS-1 FI) - REGALONA RI	3	0.214952	0.00431554	6712369	0.206494	0.223411
(CLS-1 RI) - (CLS-2 RI)	1	-0.0779067	0.00436988	6712369	-0.0864715	-0.0693419
(CLS-1 RI) - (CLS-2 RI)	2	0.167265	0.00475114	6712369	0.157953	0.176578
(CLS-1 RI) - (CLS-2 RI)	3	-0.83003	0.00468178	6712369	-0.839206	-0.820854
(CLS-1 RI) - (CLS-3 RI)	1	0.164189	0.00480426	6712369	0.154773	0.173605
(CLS-1 RI) - (CLS-3 RI)	2	-0.0933383	0.0050355	6712369	-0.103208	-0.0834689
(CLS-1 RI) - (CLS-3 RI)	3	-0.327447	0.00488115	6712369	-0.337013	-0.31788
(CLS-1 RI) - (CLS-4 RI)	1	0.143605	0.0050145	6712369	0.133777	0.153433
(CLS-1 RI) - (CLS-4 RI)	2	-0.325057	0.00451842	6712369	-0.333913	-0.316201
(CLS-1 RI) - (CLS-4 RI)	3	-0.194217	0.00433749	6712369	-0.202718	-0.185716
(CLS-1 RI) - (CLS-5 RI)	1	0.23392	0.0046049	6712369	0.224895	0.242946
(CLS-1 RI) - (CLS-5 RI)	2	-0.475574	0.00434172	6712369	-0.484083	-0.467064
(CLS-1 RI) - (CLS-5 RI)	3	0.106168	0.00466144	6712369	0.0970317	0.115304
(CLS-1 RI) - (CLS-8 RI)	1	0.405644	0.00466791	6712369	0.396495	0.414793
(CLS-1 RI) - (CLS-8 RI)	2	-0.0866322	0.00419486	6712369	-0.0948539	-0.0784104
(CLS-1 RI) - (CLS-8 RI)	3	0.0642879	0.00451599	6712369	0.0554367	0.0731391
(CLS-1 RI) - (CLS-9 RI)	1	0.255924	0.00480473	6712369	0.246507	0.265341
(CLS-1 RI) - (CLS-9 RI)	2	-0.184027	0.00445771	6712369	-0.192764	-0.17529
(CLS-1 RI) - (CLS-9 RI)	3	0.0665139	0.00474673	6712369	0.0572105	0.0758173
(CLS-1 RI) - REGALONA RI	1	0.0336062	0.00468598	6712369	0.0244219	0.0427906
(CLS-1 RI) - REGALONA RI	2	0.2236	0.0044683	6712369	0.214843	0.232358
(CLS-1 RI) - REGALONA RI	3	-0.0903007	0.00459109	6712369	-0.0992991	-0.0813024
(CLS-2 FI) - (CLS-1 RI)	1	0.0293166	0.00399848	6712369	0.0214797	0.0371535
(CLS-2 FI) - (CLS-1 RI)	2	-0.307267	0.00433691	6712369	-0.315768	-0.298767
(CLS-2 FI) - (CLS-1 RI)	3	0.395468	0.00467624	6712369	0.386303	0.404633
(CLS-2 FI) - (CLS-2 RI)	1	-0.0485901	0.00398011	6712369	-0.056391	-0.0407892
(CLS-2 FI) - (CLS-2 RI)	2	-0.140002	0.00432862	6712369	-0.148486	-0.131518
(CLS-2 FI) - (CLS-2 RI)	3	-0.434562	0.0046678	6712369	-0.443711	-0.425413
(CLS-2 FI) - (CLS-3 FI)	1	-0.300981	0.00358049	6712369	-0.307999	-0.293963
(CLS-2 FI) - (CLS-3 FI)	2	-0.577453	0.00362879	6712369	-0.584565	-0.570341
(CLS-2 FI) - (CLS-3 FI)	3	-0.362401	0.00487832	6712369	-0.371962	-0.352839
(CLS-2 FI) - (CLS-3 RI)	1	0.193505	0.0044528	6712369	0.184778	0.202233
(CLS-2 FI) - (CLS-3 RI)	2	-0.400606	0.00464024	6712369	-0.4097	-0.391511
(CLS-2 FI) - (CLS-3 RI)	3	0.0680216	0.00487078	6712369	0.058475	0.0775681
(CLS-2 FI) - (CLS-4 FI)	1	0.759747	0.00420354	6712369	0.751508	0.767985
(CLS-2 FI) - (CLS-4 FI)	2	-0.633179	0.00466951	6712369	-0.642331	-0.624027
(CLS-2 FI) - (CLS-4 FI)	3	0.633054	0.00474391	6712369	0.623756	0.642352
(CLS-2 FI) - (CLS-4 RI)	1	0.172922	0.00467885	6712369	0.163751	0.182092
(CLS-2 FI) - (CLS-4 RI)	2	-0.632324	0.00407459	6712369	-0.64031	-0.624338
(CLS-2 FI) - (CLS-4 RI)	3	0.201251	0.00432672	6712369	0.192771	0.209731
(CLS-2 FI) - (CLS-5 FI)	1	0.482541	0.00388918	6712369	0.474918	0.490164
(CLS-2 FI) - (CLS-5 FI)	2	-0.203266	0.00419908	6712369	-0.211497	-0.195036
(CLS-2 FI) - (CLS-5 FI)	3	0.208223	0.00441998	6712369	0.19956	0.216886
(CLS-2 FI) - (CLS-5 RI)	1	0.263237	0.00423697	6712369	0.254933	0.271541
(CLS-2 FI) - (CLS-5 RI)	2	-0.782841	0.0038786	6712369	-0.790443	-0.775239
(CLS-2 FI) - (CLS-5 RI)	3	0.501636	0.00465332	6712369	0.492516	0.510756
(CLS-2 FI) - (CLS-6 RI)	1	0.258992	0.00427146	6712369	0.25062	0.267364
(CLS-2 FI) - (CLS-6 RI)	2	-0.573616	0.00376173	6712369	-0.580989	-0.566243
(CLS-2 FI) - (CLS-6 RI)	3	0.543392	0.0045459	6712369	0.534482	0.552302
(CLS-2 FI) - (CLS-7 RI)	1	-0.267267	0.00375863	6712369	-0.274633	-0.2599
(CLS-2 FI) - (CLS-7 RI)	2	-0.813652	0.00384105	6712369	-0.821181	-0.806124
(CLS-2 FI) - (CLS-7 RI)	3	0.612012	0.0042017	6712369	0.603777	0.620247
(CLS-2 FI) - (CLS-8 FI)	1	-0.484569	0.00379867	6712369	-0.492014	-0.477123
(CLS-2 FI) - (CLS-8 FI)	2	-0.13229	0.00414883	6712369	-0.140422	-0.124159
(CLS-2 FI) - (CLS-8 FI)	3	-0.045544	0.00446883	6712369	-0.0543028	-0.0367853
(CLS-2 FI) - (CLS-8 RI)	1	0.434961	0.00430546	6712369	0.426522	0.443399
(CLS-2 FI) - (CLS-8 RI)	2	-0.3939	0.00371107	6712369	-0.401173	-0.386626
(CLS-2 FI) - (CLS-8 RI)	3	0.459756	0.00450734	6712369	0.450922	0.46859
(CLS-2 FI) - (CLS-9 FI)	1	-0.307618	0.00390359	6712369	-0.315269	-0.299967
(CLS-2 FI) - (CLS-9 FI)	2	-0.259704	0.0039717	6712369	-0.267488	-0.251919
(CLS-2 FI) - (CLS-9 FI)	3	-0.444352	0.00447815	6712369	-0.453129	-0.435575
(CLS-2 FI) - (CLS-9 RI)	1	0.285241	0.00445335	6712369	0.276512	0.293969
(CLS-2 FI) - (CLS-9 RI)	2	-0.491294	0.00400636	6712369	-0.499147	-0.483442
(CLS-2 FI) - (CLS-9 RI)	3	0.461982	0.00473851	6712369	0.452695	0.471269
(CLS-2 FI) - REGALONA FI	1	0.38905	0.00387922	6712369	0.381447	0.396653
(CLS-2 FI) - REGALONA FI	2	-0.665872	0.00391187	6712369	-0.67354	-0.658205
(CLS-2 FI) - REGALONA FI	3	0.405215	0.004233	6712369	0.396919	0.413512
(CLS-2 FI) - REGALONA RI	1	0.0629228	0.00432485	6712369	0.0544463	0.0713994
(CLS-2 FI) - REGALONA RI	2	-0.083667	0.00401582	6712369	-0.0915378	-0.0757961
(CLS-2 FI) - REGALONA RI	3	0.305167	0.00458159	6712369	0.296188	0.314147
(CLS-2 RI) - (CLS-3 RI)	1	0.242095	0.00478922	6712369	0.232709	0.251482
(CLS-2 RI) - (CLS-3 RI)	2	-0.260604	0.00502936	6712369	-0.270461	-0.250746
(CLS-2 RI) - (CLS-3 RI)	3	0.502583	0.00487392	6712369	0.493031	0.512136
(CLS-2 RI) - (CLS-4 RI)	1	0.221512	0.00500007	6712369	0.211712	0.231312
(CLS-2 RI) - (CLS-4 RI)	2	-0.492322	0.00451221	6712369	-0.501166	-0.483478
(CLS-2 RI) - (CLS-4 RI)	3	0.635813	0.00433126	6712369	0.627324	0.644302
(CLS-2 RI) - (CLS-5 RI)	1	0.311827	0.00458929	6712369	0.302832	0.320822
(CLS-2 RI) - (CLS-5 RI)	2	-0.642839	0.00433569	6712369	-0.651337	-0.634341
(CLS-2 RI) - (CLS-5 RI)	3	0.936198	0.00465963	6712369	0.927065	0.945331
(CLS-2 RI) - (CLS-8 RI)	1	0.483551	0.00465273	6712369	0.474432	0.49267
(CLS-2 RI) - (CLS-8 RI)	2	-0.253898	0.00418746	6712369	-0.262105	-0.24569
(CLS-2 RI) - (CLS-8 RI)	3	0.894318	0.00451355	6712369	0.885471	0.903164
(CLS-2 RI) - (CLS-9 RI)	1	0.333831	0.0047898	6712369	0.324443	0.343219
(CLS-2 RI) - (CLS-9 RI)	2	-0.351292	0.00445103	6712369	-0.360016	-0.342569
(CLS-2 RI) - (CLS-9 RI)	3	0.896544	0.00474444	6712369	0.887245	0.905843
(CLS-2 RI) - REGALONA RI	1	0.111513	0.0046704	6712369	0.102359	0.120667
(CLS-2 RI) - REGALONA RI	2	0.0563349	0.0044605	6712369	0.0475925	0.0650774
(CLS-2 RI) - REGALONA RI	3	0.739729	0.00458661	6712369	0.73074	0.748719
(CLS-3 FI) - (CLS-1 RI)	1	0.330298	0.00400943	6712369	0.322439	0.338156
(CLS-3 FI) - (CLS-1 RI)	2	0.270186	0.00412122	6712369	0.262108	0.278263
(CLS-3 FI) - (CLS-1 RI)	3	0.757869	0.00489127	6712369	0.748282	0.767455
(CLS-3 FI) - (CLS-2 RI)	1	0.252391	0.00399068	6712369	0.244569	0.260213
(CLS-3 FI) - (CLS-2 RI)	2	0.437451	0.00411424	6712369	0.429387	0.445515
(CLS-3 FI) - (CLS-2 RI)	3	-0.0721612	0.00487861	6712369	-0.0817231	-0.0625993
(CLS-3 FI) - (CLS-3 RI)	1	0.494486	0.00446346	6712369	0.485738	0.503235
(CLS-3 FI) - (CLS-3 RI)	2	0.176847	0.0044384	6712369	0.168148	0.185546
(CLS-3 FI) - (CLS-3 RI)	3	0.430422	0.00507583	6712369	0.420474	0.440371
(CLS-3 FI) - (CLS-4 FI)	1	1.06073	0.00421785	6712369	1.05246	1.06899
(CLS-3 FI) - (CLS-4 FI)	2	-0.0557264	0.00446676	6712369	-0.0644811	-0.0469717
(CLS-3 FI) - (CLS-4 FI)	3	0.995454	0.0049573	6712369	0.985738	1.00517
(CLS-3 FI) - (CLS-4 RI)	1	0.473903	0.0046889	6712369	0.464713	0.483093
(CLS-3 FI) - (CLS-4 RI)	2	-0.054871	0.00384057	6712369	-0.0623984	-0.0473436
(CLS-3 FI) - (CLS-4 RI)	3	0.563652	0.00455712	6712369	0.55472	0.572584
(CLS-3 FI) - (CLS-5 FI)	1	0.783522	0.00390305	6712369	0.775872	0.791172
(CLS-3 FI) - (CLS-5 FI)	2	0.374187	0.00397704	6712369	0.366392	0.381981
(CLS-3 FI) - (CLS-5 FI)	3	0.570623	0.0046458	6712369	0.561518	0.579729
(CLS-3 FI) - (CLS-5 RI)	1	0.564218	0.00424854	6712369	0.555891	0.572545
(CLS-3 FI) - (CLS-5 RI)	2	-0.205388	0.00363019	6712369	-0.212503	-0.198273
(CLS-3 FI) - (CLS-5 RI)	3	0.864037	0.00486995	6712369	0.854492	0.873582
(CLS-3 FI) - (CLS-6 RI)	1	0.559973	0.00428292	6712369	0.551579	0.568368
(CLS-3 FI) - (CLS-6 RI)	2	0.00383705	0.00350761	6712369	-0.00303773	0.0107118
(CLS-3 FI) - (CLS-6 RI)	3	0.905792	0.00476765	6712369	0.896448	0.915137
(CLS-3 FI) - (CLS-7 RI)	1	0.0337144	0.00376852	6712369	0.0263282	0.0411006
(CLS-3 FI) - (CLS-7 RI)	2	-0.236199	0.00358967	6712369	-0.243235	-0.229164
(CLS-3 FI) - (CLS-7 RI)	3	0.974413	0.00444109	6712369	0.965709	0.983117
(CLS-3 FI) - (CLS-8 RI)	1	0.735942	0.00431774	6712369	0.727479	0.744404
(CLS-3 FI) - (CLS-8 RI)	2	0.183553	0.00345547	6712369	0.176781	0.190326
(CLS-3 FI) - (CLS-8 RI)	3	0.822157	0.00473042	6712369	0.812885	0.831428
(CLS-3 FI) - (CLS-9 FI)	1	-0.0066372	0.00391288	6712369	-0.0143063	0.00103191
(CLS-3 FI) - (CLS-9 FI)	2	0.317749	0.00373552	6712369	0.310428	0.325071
(CLS-3 FI) - (CLS-9 FI)	3	-0.081951	0.00469743	6712369	-0.0911578	-0.0727442
(CLS-3 FI) - (CLS-9 RI)	1	0.586222	0.00446447	6712369	0.577472	0.594972
(CLS-3 FI) - (CLS-9 RI)	2	0.0861587	0.00376971	6712369	0.0787702	0.0935472
(CLS-3 FI) - (CLS-9 RI)	3	0.824383	0.0049512	6712369	0.814678	0.834087
(CLS-3 FI) - REGALONA FI	1	0.690031	0.00389258	6712369	0.682402	0.697661
(CLS-3 FI) - REGALONA FI	2	-0.0884194	0.00366709	6712369	-0.0956068	-0.081232
(CLS-3 FI) - REGALONA FI	3	0.767616	0.00446946	6712369	0.758856	0.776376
(CLS-3 FI) - REGALONA RI	1	0.363904	0.00433516	6712369	0.355407	0.372401
(CLS-3 FI) - REGALONA RI	2	0.493786	0.0037844	6712369	0.486369	0.501203
(CLS-3 FI) - REGALONA RI	3	0.667568	0.00480035	6712369	0.658159	0.676976
(CLS-3 RI) - (CLS-4 RI)	1	-0.0205837	0.00538336	6712369	-0.0311349	-0.0100325
(CLS-3 RI) - (CLS-4 RI)	2	-0.231718	0.0048094	6712369	-0.241145	-0.222292
(CLS-3 RI) - (CLS-4 RI)	3	0.13323	0.00454762	6712369	0.124316	0.142143
(CLS-3 RI) - (CLS-5 RI)	1	0.0697316	0.00500382	6712369	0.0599243	0.0795389
(CLS-3 RI) - (CLS-5 RI)	2	-0.382235	0.00464356	6712369	-0.391337	-0.373134
(CLS-3 RI) - (CLS-5 RI)	3	0.433614	0.00485908	6712369	0.424091	0.443138
(CLS-3 RI) - (CLS-9 RI)	1	0.0917355	0.00518825	6712369	0.0815667	0.101904
(CLS-3 RI) - (CLS-9 RI)	2	-0.0906887	0.00475262	6712369	-0.100004	-0.0813737
(CLS-3 RI) - (CLS-9 RI)	3	0.39396	0.00494077	6712369	0.384277	0.403644
(CLS-3 RI) - REGALONA RI	1	-0.130582	0.00507902	6712369	-0.140537	-0.120628
(CLS-3 RI) - REGALONA RI	2	0.316939	0.00476315	6712369	0.307603	0.326274
(CLS-3 RI) - REGALONA RI	3	0.237146	0.00479064	6712369	0.227756	0.246535
(CLS-4 FI) - (CLS-1 RI)	1	-0.73043	0.00457392	6712369	-0.739395	-0.721465
(CLS-4 FI) - (CLS-1 RI)	2	0.325912	0.00506143	6712369	0.315992	0.335832
(CLS-4 FI) - (CLS-1 RI)	3	-0.237586	0.00475106	6712369	-0.246897	-0.228274
(CLS-4 FI) - (CLS-2 RI)	1	-0.808337	0.00455884	6712369	-0.817272	-0.799402
(CLS-4 FI) - (CLS-2 RI)	2	0.493177	0.00505589	6712369	0.483268	0.503087
(CLS-4 FI) - (CLS-2 RI)	3	-1.06762	0.00475099	6712369	-1.07693	-1.0583
(CLS-4 FI) - (CLS-3 RI)	1	-0.566241	0.00497411	6712369	-0.57599	-0.556492
(CLS-4 FI) - (CLS-3 RI)	2	0.232574	0.00532281	6712369	0.222141	0.243006
(CLS-4 FI) - (CLS-3 RI)	3	-0.565032	0.00494577	6712369	-0.574726	-0.555339
(CLS-4 FI) - (CLS-4 RI)	1	-0.586825	0.00517767	6712369	-0.596973	-0.576677
(CLS-4 FI) - (CLS-4 RI)	2	0.000855429	0.00483538	6712369	-0.00862175	0.0103326
(CLS-4 FI) - (CLS-4 RI)	3	-0.431802	0.00440955	6712369	-0.440445	-0.42316
(CLS-4 FI) - (CLS-5 FI)	1	-0.277206	0.00447296	6712369	-0.285972	-0.268439
(CLS-4 FI) - (CLS-5 FI)	2	0.429913	0.00494484	6712369	0.420221	0.439605
(CLS-4 FI) - (CLS-5 FI)	3	-0.424831	0.00450102	6712369	-0.433653	-0.416009
(CLS-4 FI) - (CLS-5 RI)	1	-0.49651	0.00478104	6712369	-0.50588	-0.487139
(CLS-4 FI) - (CLS-5 RI)	2	-0.149662	0.0046699	6712369	-0.158814	-0.140509
(CLS-4 FI) - (CLS-5 RI)	3	-0.131418	0.00472744	6712369	-0.140683	-0.122152
(CLS-4 FI) - (CLS-6 RI)	1	-0.500754	0.00481169	6712369	-0.510185	-0.491324
(CLS-4 FI) - (CLS-6 RI)	2	0.0595635	0.00457545	6712369	0.0505957	0.0685312
(CLS-4 FI) - (CLS-6 RI)	3	-0.0896618	0.00462132	6712369	-0.0987195	-0.0806042
(CLS-4 FI) - (CLS-7 RI)	1	-1.02701	0.00436965	6712369	-1.03558	-1.01845
(CLS-4 FI) - (CLS-7 RI)	2	-0.180473	0.00463844	6712369	-0.189564	-0.171382
(CLS-4 FI) - (CLS-7 RI)	3	-0.0210413	0.00428243	6712369	-0.0294347	-0.0126479
(CLS-4 FI) - (CLS-8 RI)	1	-0.324786	0.00483983	6712369	-0.334272	-0.3153
(CLS-4 FI) - (CLS-8 RI)	2	0.23928	0.00453577	6712369	0.23039	0.24817
(CLS-4 FI) - (CLS-8 RI)	3	-0.173298	0.00458425	6712369	-0.182283	-0.164313
(CLS-4 FI) - (CLS-9 FI)	1	-1.06736	0.00449545	6712369	-1.07618	-1.05855
(CLS-4 FI) - (CLS-9 FI)	2	0.373476	0.0047527	6712369	0.36416	0.382791
(CLS-4 FI) - (CLS-9 FI)	3	-1.07741	0.00456491	6712369	-1.08635	-1.06846
(CLS-4 FI) - (CLS-9 RI)	1	-0.474506	0.00497356	6712369	-0.484254	-0.464758
(CLS-4 FI) - (CLS-9 RI)	2	0.141885	0.00477942	6712369	0.132518	0.151253
(CLS-4 FI) - (CLS-9 RI)	3	-0.171072	0.00481171	6712369	-0.180502	-0.161641
(CLS-4 FI) - REGALONA FI	1	-0.370696	0.00446548	6712369	-0.379449	-0.361944
(CLS-4 FI) - REGALONA FI	2	-0.032693	0.00469875	6712369	-0.0419024	-0.0234836
(CLS-4 FI) - REGALONA FI	3	-0.227838	0.0043154	6712369	-0.236296	-0.21938
(CLS-4 FI) - REGALONA RI	1	-0.696824	0.00486143	6712369	-0.706352	-0.687296
(CLS-4 FI) - REGALONA RI	2	0.549512	0.00479137	6712369	0.540122	0.558903
(CLS-4 FI) - REGALONA RI	3	-0.327886	0.00465884	6712369	-0.337017	-0.318755
(CLS-4 RI) - (CLS-5 RI)	1	0.0903153	0.00520608	6712369	0.0801116	0.100519
(CLS-4 RI) - (CLS-5 RI)	2	-0.150517	0.00407506	6712369	-0.158504	-0.14253
(CLS-4 RI) - (CLS-5 RI)	3	0.300385	0.0043124	6712369	0.291933	0.308837
(CLS-4 RI) - (CLS-9 RI)	1	0.112319	0.00538359	6712369	0.101768	0.122871
(CLS-4 RI) - (CLS-9 RI)	2	0.14103	0.00420011	6712369	0.132798	0.149262
(CLS-4 RI) - (CLS-9 RI)	3	0.260731	0.00440432	6712369	0.252098	0.269363
(CLS-4 RI) - REGALONA RI	1	-0.109999	0.00527834	6712369	-0.120344	-0.0996534
(CLS-4 RI) - REGALONA RI	2	0.548657	0.00421369	6712369	0.540398	0.556916
(CLS-4 RI) - REGALONA RI	3	0.103916	0.00423559	6712369	0.0956145	0.112218
(CLS-5 FI) - (CLS-1 RI)	1	-0.453224	0.00428695	6712369	-0.461627	-0.444822
(CLS-5 FI) - (CLS-1 RI)	2	-0.104001	0.00463312	6712369	-0.113082	-0.0949201
(CLS-5 FI) - (CLS-1 RI)	3	0.187245	0.00443047	6712369	0.178562	0.195929
(CLS-5 FI) - (CLS-2 RI)	1	-0.531131	0.00427048	6712369	-0.539501	-0.522761
(CLS-5 FI) - (CLS-2 RI)	2	0.0632646	0.00462591	6712369	0.0541979	0.0723312
(CLS-5 FI) - (CLS-2 RI)	3	-0.642785	0.00442447	6712369	-0.651456	-0.634113
(CLS-5 FI) - (CLS-3 RI)	1	-0.289036	0.0047123	6712369	-0.298272	-0.2798
(CLS-5 FI) - (CLS-3 RI)	2	-0.197339	0.00491792	6712369	-0.206978	-0.1877
(CLS-5 FI) - (CLS-3 RI)	3	-0.140201	0.00463643	6712369	-0.149288	-0.131114
(CLS-5 FI) - (CLS-4 RI)	1	-0.309619	0.0049266	6712369	-0.319275	-0.299963
(CLS-5 FI) - (CLS-4 RI)	2	-0.429058	0.00438742	6712369	-0.437657	-0.420458
(CLS-5 FI) - (CLS-4 RI)	3	-0.00697147	0.00406059	6712369	-0.0149301	0.000987138
(CLS-5 FI) - (CLS-5 RI)	1	-0.219304	0.00450835	6712369	-0.22814	-0.210468
(CLS-5 FI) - (CLS-5 RI)	2	-0.579575	0.00420549	6712369	-0.587817	-0.571332
(CLS-5 FI) - (CLS-5 RI)	3	0.293413	0.0044059	6712369	0.284778	0.302049
(CLS-5 FI) - (CLS-6 RI)	1	-0.223549	0.00454082	6712369	-0.232449	-0.214649
(CLS-5 FI) - (CLS-6 RI)	2	-0.370349	0.00409872	6712369	-0.378383	-0.362316
(CLS-5 FI) - (CLS-6 RI)	3	0.335169	0.00429214	6712369	0.326757	0.343582
(CLS-5 FI) - (CLS-7 RI)	1	-0.749808	0.00406679	6712369	-0.757778	-0.741837
(CLS-5 FI) - (CLS-7 RI)	2	-0.610386	0.00417076	6712369	-0.61856	-0.602211
(CLS-5 FI) - (CLS-7 RI)	3	0.40379	0.00392549	6712369	0.396096	0.411483
(CLS-5 FI) - (CLS-8 RI)	1	-0.0475803	0.00457143	6712369	-0.0565401	-0.0386205
(CLS-5 FI) - (CLS-8 RI)	2	-0.190633	0.00405295	6712369	-0.198577	-0.182689
(CLS-5 FI) - (CLS-8 RI)	3	0.251533	0.00425158	6712369	0.2432	0.259866
(CLS-5 FI) - (CLS-9 FI)	1	-0.790159	0.00420147	6712369	-0.798394	-0.781925
(CLS-5 FI) - (CLS-9 FI)	2	-0.0564374	0.00429335	6712369	-0.0648522	-0.0480226
(CLS-5 FI) - (CLS-9 FI)	3	-0.652574	0.00422395	6712369	-0.660853	-0.644296
(CLS-5 FI) - (CLS-9 RI)	1	-0.1973	0.00471212	6712369	-0.206536	-0.188065
(CLS-5 FI) - (CLS-9 RI)	2	-0.288028	0.00432462	6712369	-0.296504	-0.279552
(CLS-5 FI) - (CLS-9 RI)	3	0.253759	0.00449592	6712369	0.244947	0.262571
(CLS-5 FI) - REGALONA FI	1	-0.0934908	0.00417284	6712369	-0.101669	-0.0853122
(CLS-5 FI) - REGALONA FI	2	-0.462606	0.00423661	6712369	-0.47091	-0.454302
(CLS-5 FI) - REGALONA FI	3	0.196993	0.00395978	6712369	0.189232	0.204754
(CLS-5 FI) - REGALONA RI	1	-0.419618	0.00459261	6712369	-0.42862	-0.410617
(CLS-5 FI) - REGALONA RI	2	0.1196	0.00433481	6712369	0.111103	0.128096
(CLS-5 FI) - REGALONA RI	3	0.0969446	0.00433077	6712369	0.0884565	0.105433
(CLS-5 RI) - (CLS-9 RI)	1	0.0220039	0.00500395	6712369	0.0121964	0.0318115
(CLS-5 RI) - (CLS-9 RI)	2	0.291547	0.00400889	6712369	0.283689	0.299404
(CLS-5 RI) - (CLS-9 RI)	3	-0.039654	0.00472338	6712369	-0.0489117	-0.0303964
(CLS-5 RI) - REGALONA RI	1	-0.200314	0.00489083	6712369	-0.2099	-0.190728
(CLS-5 RI) - REGALONA RI	2	0.699174	0.00402425	6712369	0.691287	0.707061
(CLS-5 RI) - REGALONA RI	3	-0.196469	0.00456721	6712369	-0.20542	-0.187517
(CLS-6 FI) - (CLS-1 FI)	1	-0.509661	0.00410568	6712369	-0.517708	-0.501614
(CLS-6 FI) - (CLS-1 FI)	2	-0.134765	0.00372389	6712369	-0.142064	-0.127466
(CLS-6 FI) - (CLS-1 FI)	3	-0.302832	0.00408415	6712369	-0.310837	-0.294827
(CLS-6 FI) - (CLS-1 RI)	1	-0.830442	0.00441658	6712369	-0.839099	-0.821786
(CLS-6 FI) - (CLS-1 RI)	2	0.00521604	0.00420567	6712369	-0.00302693	0.013459
(CLS-6 FI) - (CLS-1 RI)	3	0.00242102	0.00437384	6712369	-0.00615155	0.0109936
(CLS-6 FI) - (CLS-2 FI)	1	-0.859759	0.00403183	6712369	-0.867661	-0.851857
(CLS-6 FI) - (CLS-2 FI)	2	0.312483	0.0037228	6712369	0.305187	0.31978
(CLS-6 FI) - (CLS-2 FI)	3	-0.393047	0.00436446	6712369	-0.401601	-0.384493
(CLS-6 FI) - (CLS-2 RI)	1	-0.908349	0.00440109	6712369	-0.916975	-0.899723
(CLS-6 FI) - (CLS-2 RI)	2	0.172481	0.00419806	6712369	0.164253	0.18071
(CLS-6 FI) - (CLS-2 RI)	3	-0.827609	0.00437038	6712369	-0.836175	-0.819043
(CLS-6 FI) - (CLS-3 FI)	1	-1.16074	0.00404729	6712369	-1.16867	-1.15281
(CLS-6 FI) - (CLS-3 FI)	2	-0.26497	0.00346906	6712369	-0.271769	-0.25817
(CLS-6 FI) - (CLS-3 FI)	3	-0.755448	0.00459409	6712369	-0.764452	-0.746443
(CLS-6 FI) - (CLS-3 RI)	1	-0.666254	0.00482957	6712369	-0.675719	-0.656788
(CLS-6 FI) - (CLS-3 RI)	2	-0.0881222	0.00451734	6712369	-0.0969761	-0.0792684
(CLS-6 FI) - (CLS-3 RI)	3	-0.325025	0.00458333	6712369	-0.334009	-0.316042
(CLS-6 FI) - (CLS-4 FI)	1	-0.100012	0.00459288	6712369	-0.109014	-0.0910103
(CLS-6 FI) - (CLS-4 FI)	2	-0.320696	0.00454621	6712369	-0.329606	-0.311786
(CLS-6 FI) - (CLS-4 FI)	3	0.240007	0.00444455	6712369	0.231295	0.248718
(CLS-6 FI) - (CLS-4 RI)	1	-0.686837	0.00503901	6712369	-0.696713	-0.676961
(CLS-6 FI) - (CLS-4 RI)	2	-0.319841	0.00393269	6712369	-0.327549	-0.312133
(CLS-6 FI) - (CLS-4 RI)	3	-0.191796	0.00399939	6712369	-0.199634	-0.183957
(CLS-6 FI) - (CLS-5 FI)	1	-0.377218	0.00431115	6712369	-0.385668	-0.368768
(CLS-6 FI) - (CLS-5 FI)	2	0.109217	0.00406399	6712369	0.101252	0.117182
(CLS-6 FI) - (CLS-5 FI)	3	-0.184824	0.00410005	6712369	-0.19286	-0.176788
(CLS-6 FI) - (CLS-5 RI)	1	-0.596522	0.00463037	6712369	-0.605597	-0.587447
(CLS-6 FI) - (CLS-5 RI)	2	-0.470358	0.00372831	6712369	-0.477665	-0.46305
(CLS-6 FI) - (CLS-5 RI)	3	0.108589	0.00434861	6712369	0.100066	0.117112
(CLS-6 FI) - (CLS-6 RI)	1	-0.600767	0.00466201	6712369	-0.609904	-0.591629
(CLS-6 FI) - (CLS-6 RI)	2	-0.261133	0.00360792	6712369	-0.268204	-0.254061
(CLS-6 FI) - (CLS-6 RI)	3	0.150345	0.00423318	6712369	0.142048	0.158642
(CLS-6 FI) - (CLS-7 RI)	1	-1.12703	0.0042052	6712369	-1.13527	-1.11878
(CLS-6 FI) - (CLS-7 RI)	2	-0.501169	0.00368903	6712369	-0.508399	-0.493938
(CLS-6 FI) - (CLS-7 RI)	3	0.218965	0.00386068	6712369	0.211398	0.226532
(CLS-6 FI) - (CLS-8 FI)	1	-1.34433	0.0042443	6712369	-1.35265	-1.33601
(CLS-6 FI) - (CLS-8 FI)	2	0.180193	0.00401246	6712369	0.172329	0.188057
(CLS-6 FI) - (CLS-8 FI)	3	-0.438591	0.00415446	6712369	-0.446734	-0.430449
(CLS-6 FI) - (CLS-8 RI)	1	-0.424798	0.00469078	6712369	-0.433992	-0.415604
(CLS-6 FI) - (CLS-8 RI)	2	-0.0814161	0.00355625	6712369	-0.0883863	-0.074446
(CLS-6 FI) - (CLS-8 RI)	3	0.0667089	0.00419232	6712369	0.0584921	0.0749257
(CLS-6 FI) - (CLS-9 FI)	1	-1.16738	0.00433584	6712369	-1.17588	-1.15888
(CLS-6 FI) - (CLS-9 FI)	2	0.0527795	0.00382825	6712369	0.0452763	0.0602828
(CLS-6 FI) - (CLS-9 FI)	3	-0.837399	0.00416729	6712369	-0.845566	-0.829231
(CLS-6 FI) - (CLS-9 RI)	1	-0.574518	0.00482886	6712369	-0.583982	-0.565054
(CLS-6 FI) - (CLS-9 RI)	2	-0.178811	0.0038628	6712369	-0.186382	-0.17124
(CLS-6 FI) - (CLS-9 RI)	3	0.0689349	0.00443992	6712369	0.0602328	0.077637
(CLS-6 FI) - REGALONA FI	1	-0.470709	0.00430356	6712369	-0.479143	-0.462274
(CLS-6 FI) - REGALONA FI	2	-0.353389	0.00376364	6712369	-0.360766	-0.346012
(CLS-6 FI) - REGALONA FI	3	0.0121684	0.00389627	6712369	0.00453182	0.0198049
(CLS-6 FI) - REGALONA RI	1	-0.796836	0.00471364	6712369	-0.806075	-0.787597
(CLS-6 FI) - REGALONA RI	2	0.228816	0.00387506	6712369	0.221221	0.236411
(CLS-6 FI) - REGALONA RI	3	-0.0878797	0.00427311	6712369	-0.0962549	-0.0795046
(CLS-6 RI) - (CLS-1 RI)	1	-0.229676	0.00463666	6712369	-0.238763	-0.220588
(CLS-6 RI) - (CLS-1 RI)	2	0.266349	0.00423876	6712369	0.258041	0.274656
(CLS-6 RI) - (CLS-1 RI)	3	-0.147924	0.00455394	6712369	-0.156849	-0.138998
(CLS-6 RI) - (CLS-2 RI)	1	-0.307582	0.00462116	6712369	-0.31664	-0.298525
(CLS-6 RI) - (CLS-2 RI)	2	0.433614	0.00423197	6712369	0.42532	0.441909
(CLS-6 RI) - (CLS-2 RI)	3	-0.977954	0.00455266	6712369	-0.986877	-0.969031
(CLS-6 RI) - (CLS-3 RI)	1	-0.065487	0.00503308	6712369	-0.0753516	-0.0556223
(CLS-6 RI) - (CLS-3 RI)	2	0.17301	0.00454776	6712369	0.164097	0.181924
(CLS-6 RI) - (CLS-3 RI)	3	-0.47537	0.00475627	6712369	-0.484692	-0.466048
(CLS-6 RI) - (CLS-4 RI)	1	-0.0860707	0.0052342	6712369	-0.0963295	-0.0758118
(CLS-6 RI) - (CLS-4 RI)	2	-0.058708	0.00396646	6712369	-0.0664822	-0.0509339
(CLS-6 RI) - (CLS-4 RI)	3	-0.342141	0.00419611	6712369	-0.350365	-0.333916
(CLS-6 RI) - (CLS-5 RI)	1	0.00424463	0.0048429	6712369	-0.00524727	0.0137365
(CLS-6 RI) - (CLS-5 RI)	2	-0.209225	0.00376314	6712369	-0.216601	-0.201849
(CLS-6 RI) - (CLS-5 RI)	3	-0.0417558	0.00452945	6712369	-0.0506333	-0.0328782
(CLS-6 RI) - (CLS-8 RI)	1	0.175968	0.00490226	6712369	0.16636	0.185577
(CLS-6 RI) - (CLS-8 RI)	2	0.179716	0.00359485	6712369	0.172671	0.186762
(CLS-6 RI) - (CLS-8 RI)	3	-0.0836358	0.00437973	6712369	-0.0922199	-0.0750517
(CLS-6 RI) - (CLS-9 RI)	1	0.0262485	0.00503321	6712369	0.0163836	0.0361135
(CLS-6 RI) - (CLS-9 RI)	2	0.0823216	0.00389788	6712369	0.0746819	0.0899613
(CLS-6 RI) - (CLS-9 RI)	3	-0.0814098	0.00461728	6712369	-0.0904595	-0.0723601
(CLS-6 RI) - REGALONA RI	1	-0.196069	0.00492075	6712369	-0.205714	-0.186425
(CLS-6 RI) - REGALONA RI	2	0.489949	0.00391206	6712369	0.482281	0.497616
(CLS-6 RI) - REGALONA RI	3	-0.238224	0.00445751	6712369	-0.246961	-0.229488
(CLS-7 FI) - (CLS-1 FI)	1	0.873452	0.00373909	6712369	0.866123	0.88078
(CLS-7 FI) - (CLS-1 FI)	2	-0.471689	0.00403734	6712369	-0.479602	-0.463776
(CLS-7 FI) - (CLS-1 FI)	3	0.307733	0.00381297	6712369	0.300259	0.315206
(CLS-7 FI) - (CLS-1 RI)	1	0.552671	0.00406993	6712369	0.544694	0.560648
(CLS-7 FI) - (CLS-1 RI)	2	-0.331707	0.00448479	6712369	-0.340497	-0.322917
(CLS-7 FI) - (CLS-1 RI)	3	0.612986	0.00412513	6712369	0.6049	0.621071
(CLS-7 FI) - (CLS-2 FI)	1	0.523354	0.00364797	6712369	0.516204	0.530504
(CLS-7 FI) - (CLS-2 FI)	2	-0.02444	0.00403354	6712369	-0.0323456	-0.0165344
(CLS-7 FI) - (CLS-2 FI)	3	0.217518	0.0041108	6712369	0.20946	0.225575
(CLS-7 FI) - (CLS-2 RI)	1	0.474764	0.00405113	6712369	0.466824	0.482704
(CLS-7 FI) - (CLS-2 RI)	2	-0.164442	0.00447671	6712369	-0.173216	-0.155668
(CLS-7 FI) - (CLS-2 RI)	3	-0.217044	0.00411229	6712369	-0.225104	-0.208984
(CLS-7 FI) - (CLS-3 FI)	1	0.222373	0.00365658	6712369	0.215206	0.22954
(CLS-7 FI) - (CLS-3 FI)	2	-0.601893	0.00380442	6712369	-0.60935	-0.594436
(CLS-7 FI) - (CLS-3 FI)	3	-0.144883	0.00435005	6712369	-0.153409	-0.136357
(CLS-7 FI) - (CLS-3 RI)	1	0.716859	0.00451848	6712369	0.708003	0.725716
(CLS-7 FI) - (CLS-3 RI)	2	-0.425046	0.00477878	6712369	-0.434412	-0.415679
(CLS-7 FI) - (CLS-3 RI)	3	0.285539	0.00434319	6712369	0.277027	0.294052
(CLS-7 FI) - (CLS-4 FI)	1	1.2831	0.00427822	6712369	1.27472	1.29149
(CLS-7 FI) - (CLS-4 FI)	2	-0.657619	0.00480729	6712369	-0.667042	-0.648197
(CLS-7 FI) - (CLS-4 FI)	3	0.850571	0.0042026	6712369	0.842334	0.858808
(CLS-7 FI) - (CLS-4 RI)	1	0.696276	0.00474123	6712369	0.686983	0.705568
(CLS-7 FI) - (CLS-4 RI)	2	-0.656764	0.00423179	6712369	-0.665058	-0.64847
(CLS-7 FI) - (CLS-4 RI)	3	0.418769	0.00372339	6712369	0.411471	0.426066
(CLS-7 FI) - (CLS-5 FI)	1	1.0059	0.00396705	6712369	0.99812	1.01367
(CLS-7 FI) - (CLS-5 FI)	2	-0.227706	0.00435161	6712369	-0.236235	-0.219177
(CLS-7 FI) - (CLS-5 FI)	3	0.42574	0.00383139	6712369	0.418231	0.43325
(CLS-7 FI) - (CLS-5 RI)	1	0.786591	0.00430657	6712369	0.77815	0.795032
(CLS-7 FI) - (CLS-5 RI)	2	-0.807281	0.0040435	6712369	-0.815206	-0.799356
(CLS-7 FI) - (CLS-5 RI)	3	0.719154	0.00409955	6712369	0.711119	0.727188
(CLS-7 FI) - (CLS-6 FI)	1	1.38311	0.00411057	6712369	1.37506	1.39117
(CLS-7 FI) - (CLS-6 FI)	2	-0.336923	0.00389407	6712369	-0.344556	-0.329291
(CLS-7 FI) - (CLS-6 FI)	3	0.610565	0.003768	6712369	0.603179	0.61795
(CLS-7 FI) - (CLS-6 RI)	1	0.782346	0.00434048	6712369	0.773839	0.790854
(CLS-7 FI) - (CLS-6 RI)	2	-0.598056	0.00393143	6712369	-0.605761	-0.59035
(CLS-7 FI) - (CLS-6 RI)	3	0.760909	0.00397737	6712369	0.753114	0.768705
(CLS-7 FI) - (CLS-7 RI)	1	0.256088	0.00383153	6712369	0.248578	0.263597
(CLS-7 FI) - (CLS-7 RI)	2	-0.838092	0.0040075	6712369	-0.845947	-0.830238
(CLS-7 FI) - (CLS-7 RI)	3	0.82953	0.00357921	6712369	0.822515	0.836545
(CLS-7 FI) - (CLS-8 FI)	1	0.0387856	0.00386862	6712369	0.0312032	0.046368
(CLS-7 FI) - (CLS-8 FI)	2	-0.15673	0.00430311	6712369	-0.165164	-0.148297
(CLS-7 FI) - (CLS-8 FI)	3	0.171973	0.00388659	6712369	0.164356	0.179591
(CLS-7 FI) - (CLS-8 RI)	1	0.958315	0.00437551	6712369	0.949739	0.966891
(CLS-7 FI) - (CLS-8 RI)	2	-0.41834	0.00388291	6712369	-0.42595	-0.410729
(CLS-7 FI) - (CLS-8 RI)	3	0.677273	0.00393289	6712369	0.669565	0.684982
(CLS-7 FI) - (CLS-9 FI)	1	0.215736	0.00397344	6712369	0.207948	0.223524
(CLS-7 FI) - (CLS-9 FI)	2	-0.284144	0.00413265	6712369	-0.292244	-0.276044
(CLS-7 FI) - (CLS-9 FI)	3	-0.226834	0.00389565	6712369	-0.234469	-0.219199
(CLS-7 FI) - (CLS-9 RI)	1	0.808595	0.00451981	6712369	0.799736	0.817454
(CLS-7 FI) - (CLS-9 RI)	2	-0.515734	0.00416607	6712369	-0.5239	-0.507569
(CLS-7 FI) - (CLS-9 RI)	3	0.679499	0.00419584	6712369	0.671276	0.687723
(CLS-7 FI) - REGALONA FI	1	0.912404	0.00395637	6712369	0.90465	0.920159
(CLS-7 FI) - REGALONA FI	2	-0.690312	0.00407537	6712369	-0.6983	-0.682325
(CLS-7 FI) - REGALONA FI	3	0.622733	0.00361497	6712369	0.615648	0.629818
(CLS-7 FI) - REGALONA RI	1	0.586277	0.00439129	6712369	0.57767	0.594884
(CLS-7 FI) - REGALONA RI	2	-0.108107	0.00417499	6712369	-0.11629	-0.0999241
(CLS-7 FI) - REGALONA RI	3	0.522685	0.00401714	6712369	0.514811	0.530558
(CLS-7 RI) - (CLS-1 RI)	1	0.296583	0.00416927	6712369	0.288412	0.304755
(CLS-7 RI) - (CLS-1 RI)	2	0.506385	0.00430803	6712369	0.497941	0.514828
(CLS-7 RI) - (CLS-1 RI)	3	-0.216544	0.00420992	6712369	-0.224795	-0.208293
(CLS-7 RI) - (CLS-2 RI)	1	0.218677	0.00415129	6712369	0.21054	0.226813
(CLS-7 RI) - (CLS-2 RI)	2	0.67365	0.00430205	6712369	0.665218	0.682082
(CLS-7 RI) - (CLS-2 RI)	3	-1.04657	0.00420954	6712369	-1.05482	-1.03832
(CLS-7 RI) - (CLS-3 RI)	1	0.460772	0.00460749	6712369	0.451741	0.469802
(CLS-7 RI) - (CLS-3 RI)	2	0.413047	0.00461204	6712369	0.404007	0.422086
(CLS-7 RI) - (CLS-3 RI)	3	-0.543991	0.00442837	6712369	-0.55267	-0.535311
(CLS-7 RI) - (CLS-4 RI)	1	0.440188	0.00482621	6712369	0.430729	0.449647
(CLS-7 RI) - (CLS-4 RI)	2	0.181328	0.00403897	6712369	0.173412	0.189244
(CLS-7 RI) - (CLS-4 RI)	3	-0.410761	0.00382026	6712369	-0.418249	-0.403273
(CLS-7 RI) - (CLS-5 RI)	1	0.530504	0.00439957	6712369	0.521881	0.539127
(CLS-7 RI) - (CLS-5 RI)	2	0.0308112	0.00383879	6712369	0.0232873	0.0383351
(CLS-7 RI) - (CLS-5 RI)	3	-0.110376	0.00418329	6712369	-0.118575	-0.102177
(CLS-7 RI) - (CLS-6 RI)	1	0.526259	0.00443278	6712369	0.517571	0.534947
(CLS-7 RI) - (CLS-6 RI)	2	0.240036	0.00372407	6712369	0.232737	0.247335
(CLS-7 RI) - (CLS-6 RI)	3	-0.0686205	0.00406299	6712369	-0.0765838	-0.0606572
(CLS-7 RI) - (CLS-8 RI)	1	0.702227	0.00446633	6712369	0.693474	0.710981
(CLS-7 RI) - (CLS-8 RI)	2	0.419753	0.00367586	6712369	0.412548	0.426957
(CLS-7 RI) - (CLS-8 RI)	3	-0.152256	0.00402074	6712369	-0.160137	-0.144376
(CLS-7 RI) - (CLS-9 RI)	1	0.552507	0.00460841	6712369	0.543475	0.56154
(CLS-7 RI) - (CLS-9 RI)	2	0.322358	0.00397228	6712369	0.314572	0.330143
(CLS-7 RI) - (CLS-9 RI)	3	-0.15003	0.00427827	6712369	-0.158416	-0.141645
(CLS-7 RI) - REGALONA RI	1	0.330189	0.00448338	6712369	0.321402	0.338977
(CLS-7 RI) - REGALONA RI	2	0.729985	0.00398802	6712369	0.722169	0.737802
(CLS-7 RI) - REGALONA RI	3	-0.306845	0.00410552	6712369	-0.314892	-0.298798
(CLS-8 FI) - (CLS-1 RI)	1	0.513885	0.00420551	6712369	0.505643	0.522128
(CLS-8 FI) - (CLS-1 RI)	2	-0.174977	0.00458797	6712369	-0.183969	-0.165985
(CLS-8 FI) - (CLS-1 RI)	3	0.441012	0.00448088	6712369	0.43223	0.449794
(CLS-8 FI) - (CLS-2 RI)	1	0.435979	0.00418738	6712369	0.427771	0.444186
(CLS-8 FI) - (CLS-2 RI)	2	-0.00771147	0.0045805	6712369	-0.0166891	0.00126615
(CLS-8 FI) - (CLS-2 RI)	3	-0.389018	0.00447144	6712369	-0.397782	-0.380254
(CLS-8 FI) - (CLS-3 FI)	1	0.183588	0.00380717	6712369	0.176126	0.191049
(CLS-8 FI) - (CLS-3 FI)	2	-0.445163	0.00392473	6712369	-0.452855	-0.43747
(CLS-8 FI) - (CLS-3 FI)	3	-0.316857	0.00469084	6712369	-0.32605	-0.307663
(CLS-8 FI) - (CLS-3 RI)	1	0.678074	0.00464088	6712369	0.668978	0.68717
(CLS-8 FI) - (CLS-3 RI)	2	-0.268315	0.00487552	6712369	-0.277871	-0.258759
(CLS-8 FI) - (CLS-3 RI)	3	0.113566	0.0046833	6712369	0.104387	0.122745
(CLS-8 FI) - (CLS-4 FI)	1	1.24432	0.00440692	6712369	1.23568	1.25295
(CLS-8 FI) - (CLS-4 FI)	2	-0.500889	0.00490292	6712369	-0.510499	-0.491279
(CLS-8 FI) - (CLS-4 FI)	3	0.678598	0.00455163	6712369	0.669677	0.687519
(CLS-8 FI) - (CLS-4 RI)	1	0.65749	0.00485803	6712369	0.647969	0.667012
(CLS-8 FI) - (CLS-4 RI)	2	-0.500034	0.00434012	6712369	-0.50854	-0.491527
(CLS-8 FI) - (CLS-4 RI)	3	0.246795	0.00411464	6712369	0.238731	0.25486
(CLS-8 FI) - (CLS-5 FI)	1	0.96711	0.00410572	6712369	0.959063	0.975157
(CLS-8 FI) - (CLS-5 FI)	2	-0.070976	0.00445815	6712369	-0.0797138	-0.0622382
(CLS-8 FI) - (CLS-5 FI)	3	0.253767	0.0042126	6712369	0.24551	0.262023
(CLS-8 FI) - (CLS-5 RI)	1	0.747805	0.00443478	6712369	0.739113	0.756498
(CLS-8 FI) - (CLS-5 RI)	2	-0.650551	0.00415631	6712369	-0.658697	-0.642404
(CLS-8 FI) - (CLS-5 RI)	3	0.54718	0.00445704	6712369	0.538444	0.555916
(CLS-8 FI) - (CLS-6 RI)	1	0.743561	0.00446772	6712369	0.734804	0.752317
(CLS-8 FI) - (CLS-6 RI)	2	-0.441326	0.00404797	6712369	-0.449259	-0.433392
(CLS-8 FI) - (CLS-6 RI)	3	0.588936	0.0043448	6712369	0.58042	0.597451
(CLS-8 FI) - (CLS-7 RI)	1	0.217302	0.00397547	6712369	0.20951	0.225094
(CLS-8 FI) - (CLS-7 RI)	2	-0.681362	0.00412121	6712369	-0.689439	-0.673284
(CLS-8 FI) - (CLS-7 RI)	3	0.657556	0.00398332	6712369	0.649749	0.665363
(CLS-8 FI) - (CLS-8 RI)	1	0.919529	0.00450164	6712369	0.910706	0.928352
(CLS-8 FI) - (CLS-8 RI)	2	-0.261609	0.00400138	6712369	-0.269452	-0.253767
(CLS-8 FI) - (CLS-8 RI)	3	0.5053	0.00430437	6712369	0.496864	0.513736
(CLS-8 FI) - (CLS-9 FI)	1	0.17695	0.00411244	6712369	0.16889	0.185011
(CLS-8 FI) - (CLS-9 FI)	2	-0.127413	0.00424453	6712369	-0.135733	-0.119094
(CLS-8 FI) - (CLS-9 FI)	3	-0.398808	0.00427308	6712369	-0.407183	-0.390433
(CLS-8 FI) - (CLS-9 RI)	1	0.769809	0.00464212	6712369	0.760711	0.778908
(CLS-8 FI) - (CLS-9 RI)	2	-0.359004	0.00427645	6712369	-0.367386	-0.350622
(CLS-8 FI) - (CLS-9 RI)	3	0.507526	0.00454588	6712369	0.498616	0.516436
(CLS-8 FI) - REGALONA FI	1	0.873619	0.00409546	6712369	0.865592	0.881646
(CLS-8 FI) - REGALONA FI	2	-0.533582	0.00418765	6712369	-0.54179	-0.525374
(CLS-8 FI) - REGALONA FI	3	0.450759	0.00401614	6712369	0.442888	0.458631
(CLS-8 FI) - REGALONA RI	1	0.547491	0.00451722	6712369	0.538638	0.556345
(CLS-8 FI) - REGALONA RI	2	0.0486235	0.00428625	6712369	0.0402226	0.0570244
(CLS-8 FI) - REGALONA RI	3	0.350711	0.00438194	6712369	0.342123	0.3593
(CLS-8 RI) - (CLS-3 RI)	1	-0.241455	0.00506146	6712369	-0.251376	-0.231535
(CLS-8 RI) - (CLS-3 RI)	2	-0.00670611	0.00450715	6712369	-0.01554	0.00212774
(CLS-8 RI) - (CLS-3 RI)	3	-0.391734	0.00471951	6712369	-0.400984	-0.382484
(CLS-8 RI) - (CLS-4 RI)	1	-0.262039	0.00526155	6712369	-0.272352	-0.251727
(CLS-8 RI) - (CLS-4 RI)	2	-0.238424	0.00392062	6712369	-0.246109	-0.23074
(CLS-8 RI) - (CLS-4 RI)	3	-0.258505	0.0041546	6712369	-0.266648	-0.250362
(CLS-8 RI) - (CLS-5 RI)	1	-0.171724	0.0048722	6712369	-0.181273	-0.162174
(CLS-8 RI) - (CLS-5 RI)	2	-0.388941	0.00371533	6712369	-0.396223	-0.38166
(CLS-8 RI) - (CLS-5 RI)	3	0.04188	0.00449144	6712369	0.033077	0.0506831
(CLS-8 RI) - (CLS-9 RI)	1	-0.14972	0.00506135	6712369	-0.15964	-0.1398
(CLS-8 RI) - (CLS-9 RI)	2	-0.0973948	0.00385073	6712369	-0.104942	-0.0898475
(CLS-8 RI) - (CLS-9 RI)	3	0.00222598	0.00457994	6712369	-0.00675054	0.0112025
(CLS-8 RI) - REGALONA RI	1	-0.372038	0.00495013	6712369	-0.38174	-0.362336
(CLS-8 RI) - REGALONA RI	2	0.310233	0.00386367	6712369	0.30266	0.317805
(CLS-8 RI) - REGALONA RI	3	-0.154589	0.0044186	6712369	-0.163249	-0.145928
(CLS-9 FI) - (CLS-1 RI)	1	0.336935	0.00430043	6712369	0.328506	0.345364
(CLS-9 FI) - (CLS-1 RI)	2	-0.0475635	0.00442779	6712369	-0.0562418	-0.0388852
(CLS-9 FI) - (CLS-1 RI)	3	0.83982	0.00449279	6712369	0.831014	0.848625
(CLS-9 FI) - (CLS-2 RI)	1	0.259028	0.00428294	6712369	0.250634	0.267423
(CLS-9 FI) - (CLS-2 RI)	2	0.119702	0.0044204	6712369	0.111038	0.128366
(CLS-9 FI) - (CLS-2 RI)	3	0.00978977	0.00447787	6712369	0.00101329	0.0185662
(CLS-9 FI) - (CLS-3 RI)	1	0.501124	0.00472661	6712369	0.49186	0.510388
(CLS-9 FI) - (CLS-3 RI)	2	-0.140902	0.0047249	6712369	-0.150162	-0.131641
(CLS-9 FI) - (CLS-3 RI)	3	0.512373	0.00469262	6712369	0.503176	0.521571
(CLS-9 FI) - (CLS-4 RI)	1	0.48054	0.00494005	6712369	0.470858	0.490222
(CLS-9 FI) - (CLS-4 RI)	2	-0.37262	0.00416968	6712369	-0.380793	-0.364448
(CLS-9 FI) - (CLS-4 RI)	3	0.645603	0.00412621	6712369	0.637516	0.65369
(CLS-9 FI) - (CLS-5 RI)	1	0.570855	0.00452421	6712369	0.561988	0.579722
(CLS-9 FI) - (CLS-5 RI)	2	-0.523137	0.00397765	6712369	-0.530933	-0.515341
(CLS-9 FI) - (CLS-5 RI)	3	0.945988	0.00446972	6712369	0.937227	0.954748
(CLS-9 FI) - (CLS-6 RI)	1	0.566611	0.00455651	6712369	0.55768	0.575541
(CLS-9 FI) - (CLS-6 RI)	2	-0.313912	0.00386481	6712369	-0.321487	-0.306337
(CLS-9 FI) - (CLS-6 RI)	3	0.987743	0.00435809	6712369	0.979202	0.996285
(CLS-9 FI) - (CLS-7 RI)	1	0.0403516	0.00407671	6712369	0.0323614	0.0483418
(CLS-9 FI) - (CLS-7 RI)	2	-0.553948	0.00394088	6712369	-0.561672	-0.546224
(CLS-9 FI) - (CLS-7 RI)	3	1.05636	0.00399832	6712369	1.04853	1.0642
(CLS-9 FI) - (CLS-8 RI)	1	0.742579	0.00458927	6712369	0.733584	0.751574
(CLS-9 FI) - (CLS-8 RI)	2	-0.134196	0.00381644	6712369	-0.141676	-0.126716
(CLS-9 FI) - (CLS-8 RI)	3	0.904108	0.00431721	6712369	0.895646	0.912569
(CLS-9 FI) - (CLS-9 RI)	1	0.592859	0.00472757	6712369	0.583593	0.602125
(CLS-9 FI) - (CLS-9 RI)	2	-0.23159	0.00410369	6712369	-0.239634	-0.223547
(CLS-9 FI) - (CLS-9 RI)	3	0.906334	0.00455805	6712369	0.8974	0.915267
(CLS-9 FI) - REGALONA FI	1	0.696668	0.00419174	6712369	0.688453	0.704884
(CLS-9 FI) - REGALONA FI	2	-0.406169	0.00401066	6712369	-0.414029	-0.398308
(CLS-9 FI) - REGALONA FI	3	0.849567	0.0040295	6712369	0.841669	0.857465
(CLS-9 FI) - REGALONA RI	1	0.370541	0.00460562	6712369	0.361514	0.379568
(CLS-9 FI) - REGALONA RI	2	0.176037	0.00411485	6712369	0.167972	0.184102
(CLS-9 FI) - REGALONA RI	3	0.749519	0.00439351	6712369	0.740908	0.75813
(CLS-9 RI) - REGALONA RI	1	-0.222318	0.00507942	6712369	-0.232273	-0.212363
(CLS-9 RI) - REGALONA RI	2	0.407627	0.00414796	6712369	0.399497	0.415757
(CLS-9 RI) - REGALONA RI	3	-0.156815	0.00465417	6712369	-0.165937	-0.147693
REGALONA FI - (CLS-1 RI)	1	-0.359734	0.00427797	6712369	-0.368118	-0.351349
REGALONA FI - (CLS-1 RI)	2	0.358605	0.00437207	6712369	0.350036	0.367174
REGALONA FI - (CLS-1 RI)	3	-0.00974735	0.00424259	6712369	-0.0180627	-0.00143203
REGALONA FI - (CLS-2 RI)	1	-0.43764	0.00426133	6712369	-0.445992	-0.429288
REGALONA FI - (CLS-2 RI)	2	0.52587	0.00436576	6712369	0.517314	0.534427
REGALONA FI - (CLS-2 RI)	3	-0.839777	0.00423919	6712369	-0.848086	-0.831469
REGALONA FI - (CLS-3 RI)	1	-0.195545	0.00470436	6712369	-0.204765	-0.186325
REGALONA FI - (CLS-3 RI)	2	0.265267	0.00467213	6712369	0.25611	0.274424
REGALONA FI - (CLS-3 RI)	3	-0.337194	0.00445831	6712369	-0.345932	-0.328456
REGALONA FI - (CLS-4 RI)	1	-0.216129	0.00491899	6712369	-0.22577	-0.206488
REGALONA FI - (CLS-4 RI)	2	0.0335484	0.00410808	6712369	0.0254967	0.0416001
REGALONA FI - (CLS-4 RI)	3	-0.203964	0.00385545	6712369	-0.211521	-0.196408
REGALONA FI - (CLS-5 RI)	1	-0.125813	0.00450016	6712369	-0.134633	-0.116993
REGALONA FI - (CLS-5 RI)	2	-0.116969	0.00391186	6712369	-0.124636	-0.109301
REGALONA FI - (CLS-5 RI)	3	0.0964206	0.00421655	6712369	0.0881563	0.104685
REGALONA FI - (CLS-6 RI)	1	-0.130058	0.00453269	6712369	-0.138942	-0.121174
REGALONA FI - (CLS-6 RI)	2	0.0922565	0.00379874	6712369	0.0848111	0.0997018
REGALONA FI - (CLS-6 RI)	3	0.138176	0.00409739	6712369	0.130146	0.146207
REGALONA FI - (CLS-7 RI)	1	-0.656317	0.0040568	6712369	-0.664268	-0.648366
REGALONA FI - (CLS-7 RI)	2	-0.14778	0.00387423	6712369	-0.155373	-0.140186
REGALONA FI - (CLS-7 RI)	3	0.206797	0.00371127	6712369	0.199523	0.214071
REGALONA FI - (CLS-8 RI)	1	0.0459105	0.00456362	6712369	0.036966	0.054855
REGALONA FI - (CLS-8 RI)	2	0.271973	0.00375096	6712369	0.264621	0.279325
REGALONA FI - (CLS-8 RI)	3	0.0545405	0.00405518	6712369	0.0465925	0.0624886
REGALONA FI - (CLS-9 RI)	1	-0.103809	0.00470432	6712369	-0.11303	-0.0945891
REGALONA FI - (CLS-9 RI)	2	0.174578	0.00404214	6712369	0.166656	0.182501
REGALONA FI - (CLS-9 RI)	3	0.0567665	0.00431066	6712369	0.0483178	0.0652153
REGALONA FI - REGALONA RI	1	-0.326127	0.00458427	6712369	-0.335112	-0.317142
REGALONA FI - REGALONA RI	2	0.582205	0.0040565	6712369	0.574255	0.590156
REGALONA FI - REGALONA RI	3	-0.100048	0.00413868	6712369	-0.10816	-0.0919364

## Sheet: wl679_effectSize
contrast	repetition	effect.size	SE	df	lower.CL	upper.CL
(CLS-1 FI) - (CLS-1 RI)	1	-0.0855331	0.00407686	6705391	-0.0935236	-0.0775426
(CLS-1 FI) - (CLS-1 RI)	2	-0.497022	0.00433988	6705391	-0.505528	-0.488516
(CLS-1 FI) - (CLS-1 RI)	3	-0.0392002	0.00442377	6705391	-0.0478707	-0.0305298
(CLS-1 FI) - (CLS-2 FI)	1	0.0329004	0.00365496	6705391	0.0257368	0.040064
(CLS-1 FI) - (CLS-2 FI)	2	-0.508925	0.00386995	6705391	-0.51651	-0.50134
(CLS-1 FI) - (CLS-2 FI)	3	0.0311288	0.00441027	6705391	0.0224848	0.0397728
(CLS-1 FI) - (CLS-2 RI)	1	0.0440282	0.00405949	6705391	0.0360717	0.0519846
(CLS-1 FI) - (CLS-2 RI)	2	-0.312187	0.00432665	6705391	-0.320667	-0.303707
(CLS-1 FI) - (CLS-2 RI)	3	-0.0343966	0.00440566	6705391	-0.0430315	-0.0257616
(CLS-1 FI) - (CLS-3 FI)	1	-0.208497	0.00366711	6705391	-0.215684	-0.201309
(CLS-1 FI) - (CLS-3 FI)	2	-0.0427114	0.00362326	6705391	-0.0498129	-0.03561
(CLS-1 FI) - (CLS-3 FI)	3	-0.387092	0.00463268	6705391	-0.396172	-0.378013
(CLS-1 FI) - (CLS-3 RI)	1	-0.215245	0.00451612	6705391	-0.224096	-0.206394
(CLS-1 FI) - (CLS-3 RI)	2	-0.75046	0.00464732	6705391	-0.759569	-0.741351
(CLS-1 FI) - (CLS-3 RI)	3	-0.203733	0.00463117	6705391	-0.21281	-0.194656
(CLS-1 FI) - (CLS-4 FI)	1	-0.209252	0.00427545	6705391	-0.217632	-0.200872
(CLS-1 FI) - (CLS-4 FI)	2	-0.699812	0.00466701	6705391	-0.708959	-0.690665
(CLS-1 FI) - (CLS-4 FI)	3	0.346918	0.00449768	6705391	0.338102	0.355733
(CLS-1 FI) - (CLS-4 RI)	1	-0.422852	0.00474083	6705391	-0.432144	-0.413561
(CLS-1 FI) - (CLS-4 RI)	2	-0.398578	0.00407302	6705391	-0.406561	-0.390596
(CLS-1 FI) - (CLS-4 RI)	3	0.599655	0.00405357	6705391	0.59171	0.6076
(CLS-1 FI) - (CLS-5 FI)	1	-0.522853	0.00397046	6705391	-0.530635	-0.515071
(CLS-1 FI) - (CLS-5 FI)	2	-0.690695	0.00420634	6705391	-0.69894	-0.682451
(CLS-1 FI) - (CLS-5 FI)	3	0.203953	0.00414391	6705391	0.195831	0.212075
(CLS-1 FI) - (CLS-5 RI)	1	-0.390769	0.00431462	6705391	-0.399226	-0.382313
(CLS-1 FI) - (CLS-5 RI)	2	-1.2867	0.0038889	6705391	-1.29432	-1.27907
(CLS-1 FI) - (CLS-5 RI)	3	0.022014	0.00440296	6705391	0.0133844	0.0306437
(CLS-1 FI) - (CLS-6 RI)	1	-0.604352	0.00435183	6705391	-0.612881	-0.595822
(CLS-1 FI) - (CLS-6 RI)	2	-0.989226	0.00376518	6705391	-0.996606	-0.981847
(CLS-1 FI) - (CLS-6 RI)	3	0.211371	0.00428627	6705391	0.202971	0.219772
(CLS-1 FI) - (CLS-7 RI)	1	-0.100761	0.0038434	6705391	-0.108293	-0.0932276
(CLS-1 FI) - (CLS-7 RI)	2	-0.56937	0.00383746	6705391	-0.576892	-0.561849
(CLS-1 FI) - (CLS-7 RI)	3	0.292175	0.00391417	6705391	0.284504	0.299847
(CLS-1 FI) - (CLS-8 FI)	1	0.0367628	0.00387818	6705391	0.0291617	0.0443639
(CLS-1 FI) - (CLS-8 FI)	2	-0.143179	0.00414818	6705391	-0.151309	-0.135048
(CLS-1 FI) - (CLS-8 FI)	3	-0.154332	0.00420084	6705391	-0.162566	-0.146099
(CLS-1 FI) - (CLS-8 RI)	1	-0.123505	0.004382	6705391	-0.132093	-0.114916
(CLS-1 FI) - (CLS-8 RI)	2	-0.140766	0.00370706	6705391	-0.148031	-0.1335
(CLS-1 FI) - (CLS-8 RI)	3	0.0944776	0.00424553	6705391	0.0861565	0.102799
(CLS-1 FI) - (CLS-9 FI)	1	0.084811	0.00398388	6705391	0.0770027	0.0926192
(CLS-1 FI) - (CLS-9 FI)	2	-0.849554	0.00397711	6705391	-0.857349	-0.841759
(CLS-1 FI) - (CLS-9 FI)	3	0.39763	0.0041987	6705391	0.389401	0.40586
(CLS-1 FI) - (CLS-9 RI)	1	-0.164235	0.00452319	6705391	-0.173101	-0.15537
(CLS-1 FI) - (CLS-9 RI)	2	-1.08456	0.00401242	6705391	-1.09242	-1.07669
(CLS-1 FI) - (CLS-9 RI)	3	0.0750091	0.00450412	6705391	0.0661812	0.083837
(CLS-1 FI) - REGALONA FI	1	-0.0630747	0.00396454	6705391	-0.0708451	-0.0553044
(CLS-1 FI) - REGALONA FI	2	0.0178454	0.00390306	6705391	0.0101955	0.0254952
(CLS-1 FI) - REGALONA FI	3	0.246492	0.00395195	6705391	0.238746	0.254237
(CLS-1 FI) - REGALONA RI	1	-0.21608	0.00439038	6705391	-0.224685	-0.207475
(CLS-1 FI) - REGALONA RI	2	-0.00874199	0.00401082	6705391	-0.0166031	-0.000880925
(CLS-1 FI) - REGALONA RI	3	-0.0947998	0.00432472	6705391	-0.103276	-0.0863235
(CLS-1 RI) - (CLS-2 RI)	1	0.129561	0.00437034	6705391	0.120996	0.138127
(CLS-1 RI) - (CLS-2 RI)	2	0.184835	0.00475038	6705391	0.175524	0.194145
(CLS-1 RI) - (CLS-2 RI)	3	0.00480367	0.00468158	6705391	-0.00437206	0.0139794
(CLS-1 RI) - (CLS-3 RI)	1	-0.129712	0.00479712	6705391	-0.139114	-0.12031
(CLS-1 RI) - (CLS-3 RI)	2	-0.253438	0.00504096	6705391	-0.263318	-0.243558
(CLS-1 RI) - (CLS-3 RI)	3	-0.164533	0.00489429	6705391	-0.174126	-0.15494
(CLS-1 RI) - (CLS-4 RI)	1	-0.337319	0.00500898	6705391	-0.347137	-0.327502
(CLS-1 RI) - (CLS-4 RI)	2	0.0984437	0.00451987	6705391	0.0895849	0.107302
(CLS-1 RI) - (CLS-4 RI)	3	0.638855	0.00435229	6705391	0.630325	0.647386
(CLS-1 RI) - (CLS-5 RI)	1	-0.305236	0.00460768	6705391	-0.314267	-0.296205
(CLS-1 RI) - (CLS-5 RI)	2	-0.789673	0.00434712	6705391	-0.798193	-0.781153
(CLS-1 RI) - (CLS-5 RI)	3	0.0612143	0.00467907	6705391	0.0520435	0.0703851
(CLS-1 RI) - (CLS-8 RI)	1	-0.0379715	0.00467121	6705391	-0.0471269	-0.0288161
(CLS-1 RI) - (CLS-8 RI)	2	0.356257	0.00419537	6705391	0.348034	0.364479
(CLS-1 RI) - (CLS-8 RI)	3	0.133678	0.00453129	6705391	0.124797	0.142559
(CLS-1 RI) - (CLS-9 RI)	1	-0.0787024	0.00480385	6705391	-0.0881177	-0.069287
(CLS-1 RI) - (CLS-9 RI)	2	-0.587534	0.00445965	6705391	-0.596275	-0.578793
(CLS-1 RI) - (CLS-9 RI)	3	0.114209	0.00477442	6705391	0.104852	0.123567
(CLS-1 RI) - REGALONA RI	1	-0.130547	0.00467894	6705391	-0.139717	-0.121376
(CLS-1 RI) - REGALONA RI	2	0.48828	0.00446714	6705391	0.479525	0.497036
(CLS-1 RI) - REGALONA RI	3	-0.0555996	0.00460544	6705391	-0.0646261	-0.0465731
(CLS-2 FI) - (CLS-1 RI)	1	-0.118434	0.00399737	6705391	-0.126268	-0.110599
(CLS-2 FI) - (CLS-1 RI)	2	0.0119024	0.00433683	6705391	0.00340235	0.0204024
(CLS-2 FI) - (CLS-1 RI)	3	-0.070329	0.00468595	6705391	-0.0795133	-0.0611447
(CLS-2 FI) - (CLS-2 RI)	1	0.0111278	0.00397958	6705391	0.00332799	0.0189276
(CLS-2 FI) - (CLS-2 RI)	2	0.196737	0.00432521	6705391	0.18826	0.205214
(CLS-2 FI) - (CLS-2 RI)	3	-0.0655254	0.00466886	6705391	-0.0746762	-0.0563746
(CLS-2 FI) - (CLS-3 FI)	1	-0.241397	0.00357861	6705391	-0.248411	-0.234383
(CLS-2 FI) - (CLS-3 FI)	2	0.466213	0.00362437	6705391	0.459109	0.473317
(CLS-2 FI) - (CLS-3 FI)	3	-0.418221	0.00488382	6705391	-0.427793	-0.408649
(CLS-2 FI) - (CLS-3 RI)	1	-0.248145	0.00444456	6705391	-0.256857	-0.239434
(CLS-2 FI) - (CLS-3 RI)	2	-0.241536	0.00464241	6705391	-0.250634	-0.232437
(CLS-2 FI) - (CLS-3 RI)	3	-0.234862	0.00488231	6705391	-0.244431	-0.225293
(CLS-2 FI) - (CLS-4 FI)	1	-0.242153	0.00419979	6705391	-0.250384	-0.233921
(CLS-2 FI) - (CLS-4 FI)	2	-0.190888	0.00466253	6705391	-0.200026	-0.181749
(CLS-2 FI) - (CLS-4 FI)	3	0.315789	0.00475561	6705391	0.306468	0.32511
(CLS-2 FI) - (CLS-4 RI)	1	-0.455753	0.00467283	6705391	-0.464911	-0.446594
(CLS-2 FI) - (CLS-4 RI)	2	0.110346	0.00407069	6705391	0.102368	0.118324
(CLS-2 FI) - (CLS-4 RI)	3	0.568526	0.00433785	6705391	0.560024	0.577028
(CLS-2 FI) - (CLS-5 FI)	1	-0.555753	0.00388907	6705391	-0.563376	-0.548131
(CLS-2 FI) - (CLS-5 FI)	2	-0.181771	0.00420145	6705391	-0.190006	-0.173536
(CLS-2 FI) - (CLS-5 FI)	3	0.172824	0.00442259	6705391	0.164156	0.181492
(CLS-2 FI) - (CLS-5 RI)	1	-0.42367	0.00423976	6705391	-0.431979	-0.41536
(CLS-2 FI) - (CLS-5 RI)	2	-0.777771	0.00387778	6705391	-0.785371	-0.77017
(CLS-2 FI) - (CLS-5 RI)	3	-0.00911475	0.00466629	6705391	-0.0182605	3.10083e-05
(CLS-2 FI) - (CLS-6 RI)	1	-0.637252	0.00427775	6705391	-0.645636	-0.628868
(CLS-2 FI) - (CLS-6 RI)	2	-0.480302	0.00375669	6705391	-0.487665	-0.472939
(CLS-2 FI) - (CLS-6 RI)	3	0.180243	0.00455625	6705391	0.171313	0.189173
(CLS-2 FI) - (CLS-7 RI)	1	-0.133661	0.00375899	6705391	-0.141028	-0.126293
(CLS-2 FI) - (CLS-7 RI)	2	-0.0604459	0.0038333	6705391	-0.067959	-0.0529327
(CLS-2 FI) - (CLS-7 RI)	3	0.261046	0.00420804	6705391	0.252799	0.269294
(CLS-2 FI) - (CLS-8 FI)	1	0.00386242	0.00379445	6705391	-0.00357456	0.0112994
(CLS-2 FI) - (CLS-8 FI)	2	0.365746	0.00414823	6705391	0.357616	0.373876
(CLS-2 FI) - (CLS-8 FI)	3	-0.185461	0.00447616	6705391	-0.194234	-0.176688
(CLS-2 FI) - (CLS-8 RI)	1	-0.156405	0.00430817	6705391	-0.164849	-0.147961
(CLS-2 FI) - (CLS-8 RI)	2	0.368159	0.00370713	6705391	0.360893	0.375425
(CLS-2 FI) - (CLS-8 RI)	3	0.0633488	0.004518	6705391	0.0544937	0.072204
(CLS-2 FI) - (CLS-9 FI)	1	0.0519106	0.00390239	6705391	0.0442621	0.0595592
(CLS-2 FI) - (CLS-9 FI)	2	-0.34063	0.00397041	6705391	-0.348412	-0.332848
(CLS-2 FI) - (CLS-9 FI)	3	0.366502	0.00447387	6705391	0.357733	0.37527
(CLS-2 FI) - (CLS-9 RI)	1	-0.197136	0.00445172	6705391	-0.205861	-0.188411
(CLS-2 FI) - (CLS-9 RI)	2	-0.575632	0.00400356	6705391	-0.583479	-0.567785
(CLS-2 FI) - (CLS-9 RI)	3	0.0438803	0.00476183	6705391	0.0345473	0.0532133
(CLS-2 FI) - REGALONA FI	1	-0.0959751	0.00388274	6705391	-0.103585	-0.0883651
(CLS-2 FI) - REGALONA FI	2	0.52677	0.00390467	6705391	0.519117	0.534423
(CLS-2 FI) - REGALONA FI	3	0.215363	0.00424323	6705391	0.207046	0.223679
(CLS-2 FI) - REGALONA RI	1	-0.24898	0.00431674	6705391	-0.257441	-0.24052
(CLS-2 FI) - REGALONA RI	2	0.500183	0.00401214	6705391	0.492319	0.508046
(CLS-2 FI) - REGALONA RI	3	-0.125929	0.00459259	6705391	-0.13493	-0.116927
(CLS-2 RI) - (CLS-3 RI)	1	-0.259273	0.00478281	6705391	-0.268647	-0.249899
(CLS-2 RI) - (CLS-3 RI)	2	-0.438273	0.00503164	6705391	-0.448135	-0.428411
(CLS-2 RI) - (CLS-3 RI)	3	-0.169337	0.00487795	6705391	-0.178897	-0.159776
(CLS-2 RI) - (CLS-4 RI)	1	-0.466881	0.00499568	6705391	-0.476672	-0.457089
(CLS-2 RI) - (CLS-4 RI)	2	-0.0863911	0.00450839	6705391	-0.0952274	-0.0775548
(CLS-2 RI) - (CLS-4 RI)	3	0.634052	0.00433384	6705391	0.625557	0.642546
(CLS-2 RI) - (CLS-5 RI)	1	-0.434797	0.00459314	6705391	-0.4438	-0.425795
(CLS-2 RI) - (CLS-5 RI)	2	-0.974508	0.00433801	6705391	-0.98301	-0.966006
(CLS-2 RI) - (CLS-5 RI)	3	0.0564106	0.00466196	6705391	0.0472733	0.0655479
(CLS-2 RI) - (CLS-8 RI)	1	-0.167533	0.00465632	6705391	-0.176659	-0.158407
(CLS-2 RI) - (CLS-8 RI)	2	0.171422	0.00418215	6705391	0.163225	0.179619
(CLS-2 RI) - (CLS-8 RI)	3	0.128874	0.0045136	6705391	0.120028	0.137721
(CLS-2 RI) - (CLS-9 RI)	1	-0.208264	0.00478945	6705391	-0.217651	-0.198877
(CLS-2 RI) - (CLS-9 RI)	2	-0.772369	0.00445014	6705391	-0.781091	-0.763647
(CLS-2 RI) - (CLS-9 RI)	3	0.109406	0.00475764	6705391	0.100081	0.11873
(CLS-2 RI) - REGALONA RI	1	-0.260108	0.00466426	6705391	-0.26925	-0.250966
(CLS-2 RI) - REGALONA RI	2	0.303445	0.00445432	6705391	0.294715	0.312176
(CLS-2 RI) - REGALONA RI	3	-0.0604032	0.00458806	6705391	-0.0693957	-0.0514108
(CLS-3 FI) - (CLS-1 RI)	1	0.122964	0.00400809	6705391	0.115108	0.130819
(CLS-3 FI) - (CLS-1 RI)	2	-0.454311	0.0041224	6705391	-0.462391	-0.446231
(CLS-3 FI) - (CLS-1 RI)	3	0.347892	0.0048956	6705391	0.338297	0.357487
(CLS-3 FI) - (CLS-2 RI)	1	0.252525	0.00399093	6705391	0.244703	0.260347
(CLS-3 FI) - (CLS-2 RI)	2	-0.269476	0.00410862	6705391	-0.277529	-0.261423
(CLS-3 FI) - (CLS-2 RI)	3	0.352696	0.00487928	6705391	0.343133	0.362259
(CLS-3 FI) - (CLS-3 RI)	1	-0.00674816	0.00445368	6705391	-0.0154772	0.0019809
(CLS-3 FI) - (CLS-3 RI)	2	-0.707749	0.00444473	6705391	-0.71646	-0.699037
(CLS-3 FI) - (CLS-3 RI)	3	0.183359	0.00508286	6705391	0.173397	0.193321
(CLS-3 FI) - (CLS-4 FI)	1	-0.000755384	0.00420947	6705391	-0.0090058	0.00749503
(CLS-3 FI) - (CLS-4 FI)	2	-0.657101	0.00446535	6705391	-0.665853	-0.648349
(CLS-3 FI) - (CLS-4 FI)	3	0.73401	0.00496474	6705391	0.724279	0.743741
(CLS-3 FI) - (CLS-4 RI)	1	-0.214356	0.00468071	6705391	-0.22353	-0.205182
(CLS-3 FI) - (CLS-4 RI)	2	-0.355867	0.00384054	6705391	-0.363394	-0.34834
(CLS-3 FI) - (CLS-4 RI)	3	0.986747	0.00456788	6705391	0.977795	0.9957
(CLS-3 FI) - (CLS-5 FI)	1	-0.314356	0.00389808	6705391	-0.321996	-0.306716
(CLS-3 FI) - (CLS-5 FI)	2	-0.647984	0.00398142	6705391	-0.655787	-0.640181
(CLS-3 FI) - (CLS-5 FI)	3	0.591045	0.00464578	6705391	0.58194	0.600151
(CLS-3 FI) - (CLS-5 RI)	1	-0.182272	0.00424858	6705391	-0.190599	-0.173945
(CLS-3 FI) - (CLS-5 RI)	2	-1.24398	0.00364392	6705391	-1.25113	-1.23684
(CLS-3 FI) - (CLS-5 RI)	3	0.409107	0.00487717	6705391	0.399547	0.418666
(CLS-3 FI) - (CLS-6 RI)	1	-0.395855	0.00428559	6705391	-0.404254	-0.387455
(CLS-3 FI) - (CLS-6 RI)	2	-0.946515	0.00351185	6705391	-0.953398	-0.939632
(CLS-3 FI) - (CLS-6 RI)	3	0.598464	0.00477324	6705391	0.589109	0.607819
(CLS-3 FI) - (CLS-7 RI)	1	0.107736	0.00377032	6705391	0.100347	0.115126
(CLS-3 FI) - (CLS-7 RI)	2	-0.526659	0.00358961	6705391	-0.533695	-0.519624
(CLS-3 FI) - (CLS-7 RI)	3	0.679268	0.00444264	6705391	0.67056	0.687975
(CLS-3 FI) - (CLS-8 RI)	1	0.0849921	0.00431796	6705391	0.0765291	0.0934552
(CLS-3 FI) - (CLS-8 RI)	2	-0.0980542	0.00345024	6705391	-0.104817	-0.0912919
(CLS-3 FI) - (CLS-8 RI)	3	0.48157	0.00473597	6705391	0.472288	0.490852
(CLS-3 FI) - (CLS-9 FI)	1	0.293308	0.00391416	6705391	0.285636	0.300979
(CLS-3 FI) - (CLS-9 FI)	2	-0.806843	0.00373829	6705391	-0.81417	-0.799516
(CLS-3 FI) - (CLS-9 FI)	3	0.784723	0.0046959	6705391	0.775519	0.793927
(CLS-3 FI) - (CLS-9 RI)	1	0.0442613	0.00446104	6705391	0.0355178	0.0530048
(CLS-3 FI) - (CLS-9 RI)	2	-1.04184	0.00377564	6705391	-1.04925	-1.03444
(CLS-3 FI) - (CLS-9 RI)	3	0.462102	0.00496899	6705391	0.452363	0.471841
(CLS-3 FI) - REGALONA FI	1	0.145422	0.00389388	6705391	0.13779	0.153054
(CLS-3 FI) - REGALONA FI	2	0.0605568	0.00366016	6705391	0.053383	0.0677306
(CLS-3 FI) - REGALONA FI	3	0.633584	0.00447567	6705391	0.624812	0.642356
(CLS-3 FI) - REGALONA RI	1	-0.00758323	0.00432613	6705391	-0.0160623	0.000895827
(CLS-3 FI) - REGALONA RI	2	0.0339694	0.00377484	6705391	0.0265709	0.041368
(CLS-3 FI) - REGALONA RI	3	0.292293	0.00480595	6705391	0.282873	0.301712
(CLS-3 RI) - (CLS-4 RI)	1	-0.207607	0.0053718	6705391	-0.218136	-0.197079
(CLS-3 RI) - (CLS-4 RI)	2	0.351882	0.00481428	6705391	0.342446	0.361317
(CLS-3 RI) - (CLS-4 RI)	3	0.803388	0.00456456	6705391	0.794442	0.812335
(CLS-3 RI) - (CLS-5 RI)	1	-0.175524	0.00499977	6705391	-0.185324	-0.165725
(CLS-3 RI) - (CLS-5 RI)	2	-0.536235	0.00464887	6705391	-0.545347	-0.527124
(CLS-3 RI) - (CLS-5 RI)	3	0.225747	0.00487568	6705391	0.216191	0.235303
(CLS-3 RI) - (CLS-9 RI)	1	0.0510095	0.00518154	6705391	0.0408538	0.0611651
(CLS-3 RI) - (CLS-9 RI)	2	-0.334096	0.00475506	6705391	-0.343416	-0.324776
(CLS-3 RI) - (CLS-9 RI)	3	0.278742	0.00496739	6705391	0.269006	0.288478
(CLS-3 RI) - REGALONA RI	1	-0.000835066	0.00506585	6705391	-0.0107639	0.00909381
(CLS-3 RI) - REGALONA RI	2	0.741718	0.00476635	6705391	0.732376	0.75106
(CLS-3 RI) - REGALONA RI	3	0.108933	0.00480477	6705391	0.0995163	0.118351
(CLS-4 FI) - (CLS-1 RI)	1	0.123719	0.00457128	6705391	0.114759	0.132679
(CLS-4 FI) - (CLS-1 RI)	2	0.20279	0.00505949	6705391	0.192874	0.212706
(CLS-4 FI) - (CLS-1 RI)	3	-0.386118	0.00476851	6705391	-0.395464	-0.376772
(CLS-4 FI) - (CLS-2 RI)	1	0.25328	0.00455625	6705391	0.24435	0.26221
(CLS-4 FI) - (CLS-2 RI)	2	0.387625	0.00505006	6705391	0.377727	0.397523
(CLS-4 FI) - (CLS-2 RI)	3	-0.381314	0.00475169	6705391	-0.390627	-0.372001
(CLS-4 FI) - (CLS-3 RI)	1	-0.00599278	0.0049666	6705391	-0.0157271	0.00374158
(CLS-4 FI) - (CLS-3 RI)	2	-0.0506479	0.00532307	6705391	-0.0610809	-0.0402149
(CLS-4 FI) - (CLS-3 RI)	3	-0.550651	0.00496238	6705391	-0.560377	-0.540925
(CLS-4 FI) - (CLS-4 RI)	1	-0.2136	0.00517115	6705391	-0.223736	-0.203465
(CLS-4 FI) - (CLS-4 RI)	2	0.301234	0.0048336	6705391	0.29176	0.310707
(CLS-4 FI) - (CLS-4 RI)	3	0.252737	0.0044235	6705391	0.244067	0.261407
(CLS-4 FI) - (CLS-5 FI)	1	-0.313601	0.00447513	6705391	-0.322372	-0.30483
(CLS-4 FI) - (CLS-5 FI)	2	0.00911672	0.00494338	6705391	-0.000572127	0.0188056
(CLS-4 FI) - (CLS-5 FI)	3	-0.142965	0.0045087	6705391	-0.151802	-0.134128
(CLS-4 FI) - (CLS-5 RI)	1	-0.181517	0.00478354	6705391	-0.190893	-0.172141
(CLS-4 FI) - (CLS-5 RI)	2	-0.586883	0.00466959	6705391	-0.596035	-0.577731
(CLS-4 FI) - (CLS-5 RI)	3	-0.324904	0.00474888	6705391	-0.334211	-0.315596
(CLS-4 FI) - (CLS-6 RI)	1	-0.395099	0.00481644	6705391	-0.40454	-0.385659
(CLS-4 FI) - (CLS-6 RI)	2	-0.289414	0.00457046	6705391	-0.298372	-0.280456
(CLS-4 FI) - (CLS-6 RI)	3	-0.135546	0.00463984	6705391	-0.14464	-0.126452
(CLS-4 FI) - (CLS-7 RI)	1	0.108492	0.0043643	6705391	0.0999378	0.117046
(CLS-4 FI) - (CLS-7 RI)	2	0.130442	0.00463492	6705391	0.121357	0.139526
(CLS-4 FI) - (CLS-7 RI)	3	-0.0547425	0.00429797	6705391	-0.0631663	-0.0463186
(CLS-4 FI) - (CLS-8 RI)	1	0.0857475	0.00484527	6705391	0.076251	0.0952441
(CLS-4 FI) - (CLS-8 RI)	2	0.559047	0.00453248	6705391	0.550163	0.56793
(CLS-4 FI) - (CLS-8 RI)	3	-0.25244	0.00460288	6705391	-0.261462	-0.243419
(CLS-4 FI) - (CLS-9 FI)	1	0.294063	0.00448915	6705391	0.285265	0.302862
(CLS-4 FI) - (CLS-9 FI)	2	-0.149742	0.00474811	6705391	-0.159048	-0.140436
(CLS-4 FI) - (CLS-9 FI)	3	0.0507126	0.00455801	6705391	0.0417791	0.0596462
(CLS-4 FI) - (CLS-9 RI)	1	0.0450167	0.00497319	6705391	0.0352694	0.054764
(CLS-4 FI) - (CLS-9 RI)	2	-0.384744	0.00477516	6705391	-0.394103	-0.375385
(CLS-4 FI) - (CLS-9 RI)	3	-0.271909	0.00484254	6705391	-0.2814	-0.262417
(CLS-4 FI) - REGALONA FI	1	0.146177	0.00447148	6705391	0.137414	0.154941
(CLS-4 FI) - REGALONA FI	2	0.717658	0.0046959	6705391	0.708454	0.726861
(CLS-4 FI) - REGALONA FI	3	-0.100426	0.00433268	6705391	-0.108918	-0.0919341
(CLS-4 FI) - REGALONA RI	1	-0.00682784	0.00485254	6705391	-0.0163387	0.00268297
(CLS-4 FI) - REGALONA RI	2	0.69107	0.00478556	6705391	0.681691	0.70045
(CLS-4 FI) - REGALONA RI	3	-0.441718	0.00467707	6705391	-0.450884	-0.432551
(CLS-4 RI) - (CLS-5 RI)	1	0.0320833	0.00520248	6705391	0.0218866	0.04228
(CLS-4 RI) - (CLS-5 RI)	2	-0.888117	0.00408306	6705391	-0.896119	-0.880114
(CLS-4 RI) - (CLS-5 RI)	3	-0.577641	0.00433051	6705391	-0.586129	-0.569153
(CLS-4 RI) - (CLS-9 RI)	1	0.258617	0.00537805	6705391	0.248076	0.269158
(CLS-4 RI) - (CLS-9 RI)	2	-0.685978	0.0042023	6705391	-0.694214	-0.677741
(CLS-4 RI) - (CLS-9 RI)	3	-0.524646	0.00443279	6705391	-0.533334	-0.515958
(CLS-4 RI) - REGALONA RI	1	0.206772	0.00526653	6705391	0.19645	0.217095
(CLS-4 RI) - REGALONA RI	2	0.389837	0.00420838	6705391	0.381588	0.398085
(CLS-4 RI) - REGALONA RI	3	-0.694455	0.00425216	6705391	-0.702789	-0.686121
(CLS-5 FI) - (CLS-1 RI)	1	0.43732	0.00428692	6705391	0.428918	0.445722
(CLS-5 FI) - (CLS-1 RI)	2	0.193673	0.00463804	6705391	0.184583	0.202764
(CLS-5 FI) - (CLS-1 RI)	3	-0.243153	0.0044363	6705391	-0.251848	-0.234458
(CLS-5 FI) - (CLS-2 RI)	1	0.566881	0.00427159	6705391	0.558509	0.575253
(CLS-5 FI) - (CLS-2 RI)	2	0.378508	0.00462772	6705391	0.369438	0.387578
(CLS-5 FI) - (CLS-2 RI)	3	-0.238349	0.00441823	6705391	-0.247009	-0.22969
(CLS-5 FI) - (CLS-3 RI)	1	0.307608	0.00470554	6705391	0.298385	0.316831
(CLS-5 FI) - (CLS-3 RI)	2	-0.0597646	0.00492427	6705391	-0.069416	-0.0501132
(CLS-5 FI) - (CLS-3 RI)	3	-0.407686	0.00464368	6705391	-0.416787	-0.398585
(CLS-5 FI) - (CLS-4 RI)	1	0.100001	0.00491997	6705391	0.0903575	0.109643
(CLS-5 FI) - (CLS-4 RI)	2	0.292117	0.0043905	6705391	0.283512	0.300722
(CLS-5 FI) - (CLS-4 RI)	3	0.395702	0.00406485	6705391	0.387735	0.403669
(CLS-5 FI) - (CLS-5 RI)	1	0.132084	0.00451099	6705391	0.123242	0.140925
(CLS-5 FI) - (CLS-5 RI)	2	-0.596	0.00420941	6705391	-0.60425	-0.587749
(CLS-5 FI) - (CLS-5 RI)	3	-0.181939	0.00441534	6705391	-0.190593	-0.173285
(CLS-5 FI) - (CLS-6 RI)	1	-0.0814987	0.00454477	6705391	-0.0904063	-0.0725911
(CLS-5 FI) - (CLS-6 RI)	2	-0.298531	0.00409911	6705391	-0.306565	-0.290497
(CLS-5 FI) - (CLS-6 RI)	3	0.0074187	0.00429831	6705391	-0.00100584	0.0158432
(CLS-5 FI) - (CLS-7 RI)	1	0.422092	0.0040654	6705391	0.414124	0.43006
(CLS-5 FI) - (CLS-7 RI)	2	0.121325	0.0041708	6705391	0.11315	0.1295
(CLS-5 FI) - (CLS-7 RI)	3	0.0882225	0.00392704	6705391	0.0805256	0.0959193
(CLS-5 FI) - (CLS-8 RI)	1	0.399348	0.00457776	6705391	0.390376	0.408321
(CLS-5 FI) - (CLS-8 RI)	2	0.54993	0.00405658	6705391	0.541979	0.557881
(CLS-5 FI) - (CLS-8 RI)	3	-0.109475	0.0042581	6705391	-0.117821	-0.101129
(CLS-5 FI) - (CLS-9 FI)	1	0.607664	0.00420018	6705391	0.599432	0.615896
(CLS-5 FI) - (CLS-9 FI)	2	-0.158859	0.00429627	6705391	-0.167279	-0.150438
(CLS-5 FI) - (CLS-9 FI)	3	0.193678	0.00421032	6705391	0.185425	0.20193
(CLS-5 FI) - (CLS-9 RI)	1	0.358617	0.00471276	6705391	0.349381	0.367854
(CLS-5 FI) - (CLS-9 RI)	2	-0.393861	0.00432619	6705391	-0.40234	-0.385382
(CLS-5 FI) - (CLS-9 RI)	3	-0.128944	0.00451604	6705391	-0.137795	-0.120092
(CLS-5 FI) - REGALONA FI	1	0.459778	0.00418046	6705391	0.451585	0.467972
(CLS-5 FI) - REGALONA FI	2	0.708541	0.00423837	6705391	0.700234	0.716848
(CLS-5 FI) - REGALONA FI	3	0.0425389	0.00396487	6705391	0.0347679	0.0503099
(CLS-5 FI) - REGALONA RI	1	0.306773	0.00458499	6705391	0.297786	0.315759
(CLS-5 FI) - REGALONA RI	2	0.681953	0.0043375	6705391	0.673452	0.690455
(CLS-5 FI) - REGALONA RI	3	-0.298753	0.00433773	6705391	-0.307254	-0.290251
(CLS-5 RI) - (CLS-9 RI)	1	0.226534	0.00500646	6705391	0.216721	0.236346
(CLS-5 RI) - (CLS-9 RI)	2	0.202139	0.00400622	6705391	0.194287	0.209991
(CLS-5 RI) - (CLS-9 RI)	3	0.0529951	0.00475507	6705391	0.0436753	0.0623148
(CLS-5 RI) - REGALONA RI	1	0.174689	0.00488649	6705391	0.165112	0.184266
(CLS-5 RI) - REGALONA RI	2	1.27795	0.0040303	6705391	1.27005	1.28585
(CLS-5 RI) - REGALONA RI	3	-0.116814	0.00458556	6705391	-0.125801	-0.107826
(CLS-6 FI) - (CLS-1 FI)	1	0.0443671	0.00410317	6705391	0.036325	0.0524091
(CLS-6 FI) - (CLS-1 FI)	2	0.775456	0.00372894	6705391	0.768148	0.782765
(CLS-6 FI) - (CLS-1 FI)	3	-0.259516	0.0040887	6705391	-0.267529	-0.251502
(CLS-6 FI) - (CLS-1 RI)	1	-0.0411661	0.00441081	6705391	-0.0498111	-0.0325211
(CLS-6 FI) - (CLS-1 RI)	2	0.278434	0.00420913	6705391	0.270184	0.286684
(CLS-6 FI) - (CLS-1 RI)	3	-0.298716	0.00438481	6705391	-0.30731	-0.290122
(CLS-6 FI) - (CLS-2 FI)	1	0.0772674	0.00402417	6705391	0.0693802	0.0851547
(CLS-6 FI) - (CLS-2 FI)	2	0.266532	0.00372255	6705391	0.259236	0.273828
(CLS-6 FI) - (CLS-2 FI)	3	-0.228387	0.00437088	6705391	-0.236954	-0.21982
(CLS-6 FI) - (CLS-2 RI)	1	0.0883952	0.00439486	6705391	0.0797815	0.097009
(CLS-6 FI) - (CLS-2 RI)	2	0.463269	0.00419804	6705391	0.455041	0.471497
(CLS-6 FI) - (CLS-2 RI)	3	-0.293912	0.00436652	6705391	-0.30247	-0.285354
(CLS-6 FI) - (CLS-3 FI)	1	-0.16413	0.00403501	6705391	-0.172038	-0.156221
(CLS-6 FI) - (CLS-3 FI)	2	0.732745	0.00347316	6705391	0.725938	0.739552
(CLS-6 FI) - (CLS-3 FI)	3	-0.646608	0.00459695	6705391	-0.655618	-0.637598
(CLS-6 FI) - (CLS-3 RI)	1	-0.170878	0.00481964	6705391	-0.180324	-0.161432
(CLS-6 FI) - (CLS-3 RI)	2	0.0249963	0.00452223	6705391	0.0161329	0.0338597
(CLS-6 FI) - (CLS-3 RI)	3	-0.463249	0.00459466	6705391	-0.472254	-0.454244
(CLS-6 FI) - (CLS-4 FI)	1	-0.164885	0.0045949	6705391	-0.173891	-0.155879
(CLS-6 FI) - (CLS-4 FI)	2	0.0756442	0.00454311	6705391	0.0667398	0.0845485
(CLS-6 FI) - (CLS-4 FI)	3	0.0874021	0.00445769	6705391	0.0786652	0.096139
(CLS-6 FI) - (CLS-4 RI)	1	-0.378485	0.00503068	6705391	-0.388345	-0.368625
(CLS-6 FI) - (CLS-4 RI)	2	0.376878	0.00393486	6705391	0.369166	0.38459
(CLS-6 FI) - (CLS-4 RI)	3	0.340139	0.00400793	6705391	0.332284	0.347995
(CLS-6 FI) - (CLS-5 FI)	1	-0.478486	0.00431232	6705391	-0.486938	-0.470034
(CLS-6 FI) - (CLS-5 FI)	2	0.0847609	0.00406856	6705391	0.0767866	0.0927351
(CLS-6 FI) - (CLS-5 FI)	3	-0.0555628	0.00410115	6705391	-0.0636009	-0.0475247
(CLS-6 FI) - (CLS-5 RI)	1	-0.346402	0.00463123	6705391	-0.355479	-0.337325
(CLS-6 FI) - (CLS-5 RI)	2	-0.511239	0.00373021	6705391	-0.51855	-0.503928
(CLS-6 FI) - (CLS-5 RI)	3	-0.237502	0.00436354	6705391	-0.246054	-0.228949
(CLS-6 FI) - (CLS-6 RI)	1	-0.559985	0.00466577	6705391	-0.569129	-0.55084
(CLS-6 FI) - (CLS-6 RI)	2	-0.21377	0.00360581	6705391	-0.220837	-0.206703
(CLS-6 FI) - (CLS-6 RI)	3	-0.0481441	0.0042449	6705391	-0.056464	-0.0398243
(CLS-6 FI) - (CLS-7 RI)	1	-0.0563935	0.00419596	6705391	-0.0646174	-0.0481695
(CLS-6 FI) - (CLS-7 RI)	2	0.206086	0.00368782	6705391	0.198858	0.213314
(CLS-6 FI) - (CLS-7 RI)	3	0.0326596	0.00386842	6705391	0.0250776	0.0402416
(CLS-6 FI) - (CLS-8 FI)	1	0.0811298	0.00422795	6705391	0.0728432	0.0894165
(CLS-6 FI) - (CLS-8 FI)	2	0.632278	0.00401629	6705391	0.624406	0.64015
(CLS-6 FI) - (CLS-8 FI)	3	-0.413848	0.00416033	6705391	-0.422002	-0.405694
(CLS-6 FI) - (CLS-8 RI)	1	-0.0791376	0.00469427	6705391	-0.0883382	-0.069937
(CLS-6 FI) - (CLS-8 RI)	2	0.634691	0.00355889	6705391	0.627715	0.641666
(CLS-6 FI) - (CLS-8 RI)	3	-0.165038	0.0042043	6705391	-0.173278	-0.156798
(CLS-6 FI) - (CLS-9 FI)	1	0.129178	0.00432515	6705391	0.120701	0.137655
(CLS-6 FI) - (CLS-9 FI)	2	-0.074098	0.00382869	6705391	-0.0816021	-0.0665939
(CLS-6 FI) - (CLS-9 FI)	3	0.138115	0.0041556	6705391	0.12997	0.14626
(CLS-6 FI) - (CLS-9 RI)	1	-0.119868	0.0048263	6705391	-0.129328	-0.110409
(CLS-6 FI) - (CLS-9 RI)	2	-0.3091	0.00386185	6705391	-0.316669	-0.301531
(CLS-6 FI) - (CLS-9 RI)	3	-0.184507	0.00446536	6705391	-0.193258	-0.175755
(CLS-6 FI) - REGALONA FI	1	-0.0187077	0.00430722	6705391	-0.0271497	-0.0102657
(CLS-6 FI) - REGALONA FI	2	0.793302	0.00376506	6705391	0.785922	0.800681
(CLS-6 FI) - REGALONA FI	3	-0.0130239	0.00390687	6705391	-0.0206813	-0.00536662
(CLS-6 FI) - REGALONA RI	1	-0.171713	0.00470202	6705391	-0.180929	-0.162497
(CLS-6 FI) - REGALONA RI	2	0.766714	0.00387626	6705391	0.759117	0.774312
(CLS-6 FI) - REGALONA RI	3	-0.354315	0.0042851	6705391	-0.362714	-0.345917
(CLS-6 RI) - (CLS-1 RI)	1	0.518819	0.00464225	6705391	0.50972	0.527917
(CLS-6 RI) - (CLS-1 RI)	2	0.492204	0.0042394	6705391	0.483895	0.500513
(CLS-6 RI) - (CLS-1 RI)	3	-0.250572	0.00456956	6705391	-0.259528	-0.241616
(CLS-6 RI) - (CLS-2 RI)	1	0.64838	0.00462827	6705391	0.639309	0.657451
(CLS-6 RI) - (CLS-2 RI)	2	0.677039	0.00422909	6705391	0.66875	0.685328
(CLS-6 RI) - (CLS-2 RI)	3	-0.245768	0.00455202	6705391	-0.25469	-0.236846
(CLS-6 RI) - (CLS-3 RI)	1	0.389107	0.00503124	6705391	0.379246	0.398968
(CLS-6 RI) - (CLS-3 RI)	2	0.238766	0.00454953	6705391	0.229849	0.247683
(CLS-6 RI) - (CLS-3 RI)	3	-0.415105	0.00477117	6705391	-0.424456	-0.405753
(CLS-6 RI) - (CLS-4 RI)	1	0.181499	0.0052321	6705391	0.171244	0.191754
(CLS-6 RI) - (CLS-4 RI)	2	0.590648	0.00396762	6705391	0.582872	0.598424
(CLS-6 RI) - (CLS-4 RI)	3	0.388283	0.0042098	6705391	0.380032	0.396534
(CLS-6 RI) - (CLS-5 RI)	1	0.213583	0.00484955	6705391	0.204078	0.223087
(CLS-6 RI) - (CLS-5 RI)	2	-0.297469	0.00376099	6705391	-0.30484	-0.290097
(CLS-6 RI) - (CLS-5 RI)	3	-0.189357	0.00454921	6705391	-0.198274	-0.180441
(CLS-6 RI) - (CLS-8 RI)	1	0.480847	0.00491206	6705391	0.47122	0.490474
(CLS-6 RI) - (CLS-8 RI)	2	0.848461	0.00359623	6705391	0.841412	0.855509
(CLS-6 RI) - (CLS-8 RI)	3	-0.116894	0.00439675	6705391	-0.125511	-0.108276
(CLS-6 RI) - (CLS-9 RI)	1	0.440116	0.00503805	6705391	0.430242	0.449991
(CLS-6 RI) - (CLS-9 RI)	2	-0.0953299	0.00389241	6705391	-0.102959	-0.0877009
(CLS-6 RI) - (CLS-9 RI)	3	-0.136362	0.004647	6705391	-0.14547	-0.127254
(CLS-6 RI) - REGALONA RI	1	0.388272	0.00491868	6705391	0.378631	0.397912
(CLS-6 RI) - REGALONA RI	2	0.980484	0.0039111	6705391	0.972819	0.98815
(CLS-6 RI) - REGALONA RI	3	-0.306171	0.00447393	6705391	-0.31494	-0.297403
(CLS-7 FI) - (CLS-1 FI)	1	-0.075199	0.00373096	6705391	-0.0825116	-0.0678864
(CLS-7 FI) - (CLS-1 FI)	2	-0.14548	0.0040333	6705391	-0.153385	-0.137575
(CLS-7 FI) - (CLS-1 FI)	3	-0.166914	0.0038169	6705391	-0.174395	-0.159433
(CLS-7 FI) - (CLS-1 RI)	1	-0.160732	0.00406704	6705391	-0.168703	-0.152761
(CLS-7 FI) - (CLS-1 RI)	2	-0.642502	0.00448861	6705391	-0.6513	-0.633705
(CLS-7 FI) - (CLS-1 RI)	3	-0.206114	0.00413245	6705391	-0.214214	-0.198015
(CLS-7 FI) - (CLS-2 FI)	1	-0.0422986	0.00364383	6705391	-0.0494404	-0.0351569
(CLS-7 FI) - (CLS-2 FI)	2	-0.654405	0.00403607	6705391	-0.662315	-0.646494
(CLS-7 FI) - (CLS-2 FI)	3	-0.135785	0.00411779	6705391	-0.143856	-0.127714
(CLS-7 FI) - (CLS-2 RI)	1	-0.0311708	0.00404946	6705391	-0.0391076	-0.023234
(CLS-7 FI) - (CLS-2 RI)	2	-0.457667	0.00447537	6705391	-0.466439	-0.448896
(CLS-7 FI) - (CLS-2 RI)	3	-0.201311	0.00411305	6705391	-0.209372	-0.193249
(CLS-7 FI) - (CLS-3 FI)	1	-0.283696	0.00365638	6705391	-0.290862	-0.276529
(CLS-7 FI) - (CLS-3 FI)	2	-0.188191	0.00379885	6705391	-0.195637	-0.180746
(CLS-7 FI) - (CLS-3 FI)	3	-0.554006	0.00435635	6705391	-0.562545	-0.545468
(CLS-7 FI) - (CLS-3 RI)	1	-0.290444	0.00450742	6705391	-0.299278	-0.28161
(CLS-7 FI) - (CLS-3 RI)	2	-0.89594	0.00478709	6705391	-0.905323	-0.886558
(CLS-7 FI) - (CLS-3 RI)	3	-0.370647	0.00435423	6705391	-0.379181	-0.362113
(CLS-7 FI) - (CLS-4 FI)	1	-0.284451	0.00426626	6705391	-0.292813	-0.276089
(CLS-7 FI) - (CLS-4 FI)	2	-0.845292	0.00480609	6705391	-0.854712	-0.835872
(CLS-7 FI) - (CLS-4 FI)	3	0.180004	0.00421034	6705391	0.171752	0.188256
(CLS-7 FI) - (CLS-4 RI)	1	-0.498051	0.0047328	6705391	-0.507328	-0.488775
(CLS-7 FI) - (CLS-4 RI)	2	-0.544058	0.00423089	6705391	-0.552351	-0.535766
(CLS-7 FI) - (CLS-4 RI)	3	0.432741	0.00373135	6705391	0.425428	0.440054
(CLS-7 FI) - (CLS-5 FI)	1	-0.598052	0.003961	6705391	-0.605815	-0.590289
(CLS-7 FI) - (CLS-5 FI)	2	-0.836175	0.00436011	6705391	-0.844721	-0.82763
(CLS-7 FI) - (CLS-5 FI)	3	0.0370388	0.00383059	6705391	0.029531	0.0445466
(CLS-7 FI) - (CLS-5 RI)	1	-0.465968	0.00430574	6705391	-0.474407	-0.457529
(CLS-7 FI) - (CLS-5 RI)	2	-1.43218	0.00405633	6705391	-1.44013	-1.42422
(CLS-7 FI) - (CLS-5 RI)	3	-0.1449	0.00410999	6705391	-0.152955	-0.136845
(CLS-7 FI) - (CLS-6 FI)	1	-0.119566	0.00409336	6705391	-0.127589	-0.111543
(CLS-7 FI) - (CLS-6 FI)	2	-0.920936	0.00390181	6705391	-0.928584	-0.913289
(CLS-7 FI) - (CLS-6 FI)	3	0.0926016	0.00377061	6705391	0.0852114	0.0999919
(CLS-7 FI) - (CLS-6 RI)	1	-0.679551	0.00434331	6705391	-0.688063	-0.671038
(CLS-7 FI) - (CLS-6 RI)	2	-1.13471	0.00393705	6705391	-1.14242	-1.12699
(CLS-7 FI) - (CLS-6 RI)	3	0.0444575	0.00398414	6705391	0.0366487	0.0522663
(CLS-7 FI) - (CLS-7 RI)	1	-0.17596	0.00383301	6705391	-0.183472	-0.168447
(CLS-7 FI) - (CLS-7 RI)	2	-0.71485	0.00400509	6705391	-0.7227	-0.707001
(CLS-7 FI) - (CLS-7 RI)	3	0.125261	0.00358049	6705391	0.118244	0.132279
(CLS-7 FI) - (CLS-8 FI)	1	-0.0384362	0.00386768	6705391	-0.0460167	-0.0308557
(CLS-7 FI) - (CLS-8 FI)	2	-0.288659	0.00430265	6705391	-0.297092	-0.280226
(CLS-7 FI) - (CLS-8 FI)	3	-0.321246	0.00389325	6705391	-0.328877	-0.313616
(CLS-7 FI) - (CLS-8 RI)	1	-0.198704	0.00437292	6705391	-0.207274	-0.190133
(CLS-7 FI) - (CLS-8 RI)	2	-0.286246	0.00387913	6705391	-0.293849	-0.278643
(CLS-7 FI) - (CLS-8 RI)	3	-0.0724364	0.00394064	6705391	-0.0801599	-0.0647129
(CLS-7 FI) - (CLS-9 FI)	1	0.00961198	0.0039736	6705391	0.00182388	0.0174001
(CLS-7 FI) - (CLS-9 FI)	2	-0.995034	0.00413982	6705391	-1.00315	-0.98692
(CLS-7 FI) - (CLS-9 FI)	3	0.230716	0.00388918	6705391	0.223094	0.238339
(CLS-7 FI) - (CLS-9 RI)	1	-0.239434	0.00451445	6705391	-0.248283	-0.230586
(CLS-7 FI) - (CLS-9 RI)	2	-1.23004	0.00417437	6705391	-1.23822	-1.22185
(CLS-7 FI) - (CLS-9 RI)	3	-0.0919049	0.00421802	6705391	-0.100172	-0.0836377
(CLS-7 FI) - REGALONA FI	1	-0.138274	0.00395441	6705391	-0.146024	-0.130523
(CLS-7 FI) - REGALONA FI	2	-0.127635	0.00406642	6705391	-0.135605	-0.119665
(CLS-7 FI) - REGALONA FI	3	0.0795777	0.00362191	6705391	0.0724789	0.0866765
(CLS-7 FI) - REGALONA RI	1	-0.291279	0.00438143	6705391	-0.299866	-0.282692
(CLS-7 FI) - REGALONA RI	2	-0.154222	0.00417003	6705391	-0.162395	-0.146049
(CLS-7 FI) - REGALONA RI	3	-0.261714	0.00402641	6705391	-0.269605	-0.253822
(CLS-7 RI) - (CLS-1 RI)	1	0.0152274	0.00417016	6705391	0.00705401	0.0234007
(CLS-7 RI) - (CLS-1 RI)	2	0.0723483	0.00430734	6705391	0.063906	0.0807905
(CLS-7 RI) - (CLS-1 RI)	3	-0.331375	0.00422255	6705391	-0.339652	-0.323099
(CLS-7 RI) - (CLS-2 RI)	1	0.144789	0.00415342	6705391	0.136648	0.152929
(CLS-7 RI) - (CLS-2 RI)	2	0.257183	0.00429585	6705391	0.248763	0.265603
(CLS-7 RI) - (CLS-2 RI)	3	-0.326572	0.00420355	6705391	-0.334811	-0.318333
(CLS-7 RI) - (CLS-3 RI)	1	-0.114484	0.00460031	6705391	-0.123501	-0.105468
(CLS-7 RI) - (CLS-3 RI)	2	-0.18109	0.00461463	6705391	-0.190134	-0.172045
(CLS-7 RI) - (CLS-3 RI)	3	-0.495909	0.00444017	6705391	-0.504611	-0.487206
(CLS-7 RI) - (CLS-4 RI)	1	-0.322092	0.00482078	6705391	-0.33154	-0.312643
(CLS-7 RI) - (CLS-4 RI)	2	0.170792	0.00403937	6705391	0.162875	0.178709
(CLS-7 RI) - (CLS-4 RI)	3	0.30748	0.00382934	6705391	0.299974	0.314985
(CLS-7 RI) - (CLS-5 RI)	1	-0.290009	0.00440236	6705391	-0.298637	-0.28138
(CLS-7 RI) - (CLS-5 RI)	2	-0.717325	0.00384385	6705391	-0.724859	-0.709791
(CLS-7 RI) - (CLS-5 RI)	3	-0.270161	0.00420043	6705391	-0.278394	-0.261929
(CLS-7 RI) - (CLS-6 RI)	1	-0.503591	0.00443848	6705391	-0.51229	-0.494892
(CLS-7 RI) - (CLS-6 RI)	2	-0.419856	0.00372202	6705391	-0.427151	-0.412561
(CLS-7 RI) - (CLS-6 RI)	3	-0.0808038	0.00407694	6705391	-0.0887944	-0.0728131
(CLS-7 RI) - (CLS-8 RI)	1	-0.0227442	0.00446888	6705391	-0.031503	-0.0139853
(CLS-7 RI) - (CLS-8 RI)	2	0.428605	0.00367304	6705391	0.421406	0.435804
(CLS-7 RI) - (CLS-8 RI)	3	-0.197698	0.00403471	6705391	-0.205606	-0.18979
(CLS-7 RI) - (CLS-9 RI)	1	-0.063475	0.00460734	6705391	-0.0725052	-0.0544448
(CLS-7 RI) - (CLS-9 RI)	2	-0.515186	0.00397094	6705391	-0.522969	-0.507403
(CLS-7 RI) - (CLS-9 RI)	3	-0.217166	0.00430608	6705391	-0.225606	-0.208726
(CLS-7 RI) - REGALONA RI	1	-0.11532	0.00447693	6705391	-0.124094	-0.106545
(CLS-7 RI) - REGALONA RI	2	0.560628	0.00398081	6705391	0.552826	0.568431
(CLS-7 RI) - REGALONA RI	3	-0.386975	0.00411896	6705391	-0.395048	-0.378902
(CLS-8 FI) - (CLS-1 RI)	1	-0.122296	0.00420244	6705391	-0.130533	-0.114059
(CLS-8 FI) - (CLS-1 RI)	2	-0.353844	0.00458978	6705391	-0.362839	-0.344848
(CLS-8 FI) - (CLS-1 RI)	3	0.115132	0.00448929	6705391	0.106333	0.123931
(CLS-8 FI) - (CLS-2 RI)	1	0.0072654	0.00418552	6705391	-0.000938065	0.0154689
(CLS-8 FI) - (CLS-2 RI)	2	-0.169009	0.00457771	6705391	-0.177981	-0.160037
(CLS-8 FI) - (CLS-2 RI)	3	0.119936	0.00447146	6705391	0.111172	0.1287
(CLS-8 FI) - (CLS-3 FI)	1	-0.24526	0.00380632	6705391	-0.25272	-0.237799
(CLS-8 FI) - (CLS-3 FI)	2	0.100467	0.00392037	6705391	0.0927834	0.108151
(CLS-8 FI) - (CLS-3 FI)	3	-0.23276	0.00469443	6705391	-0.241961	-0.223559
(CLS-8 FI) - (CLS-3 RI)	1	-0.252008	0.00462988	6705391	-0.261082	-0.242933
(CLS-8 FI) - (CLS-3 RI)	2	-0.607281	0.00488096	6705391	-0.616848	-0.597715
(CLS-8 FI) - (CLS-3 RI)	3	-0.0494011	0.00469339	6705391	-0.0585999	-0.0402022
(CLS-8 FI) - (CLS-4 FI)	1	-0.246015	0.00439544	6705391	-0.25463	-0.2374
(CLS-8 FI) - (CLS-4 FI)	2	-0.556634	0.00489982	6705391	-0.566237	-0.54703
(CLS-8 FI) - (CLS-4 FI)	3	0.50125	0.00456311	6705391	0.492306	0.510193
(CLS-8 FI) - (CLS-4 RI)	1	-0.459615	0.00484945	6705391	-0.46912	-0.45011
(CLS-8 FI) - (CLS-4 RI)	2	-0.2554	0.00433857	6705391	-0.263903	-0.246896
(CLS-8 FI) - (CLS-4 RI)	3	0.753987	0.00412675	6705391	0.745899	0.762075
(CLS-8 FI) - (CLS-5 FI)	1	-0.559616	0.0040996	6705391	-0.567651	-0.551581
(CLS-8 FI) - (CLS-5 FI)	2	-0.547517	0.00446327	6705391	-0.556265	-0.538769
(CLS-8 FI) - (CLS-5 FI)	3	0.358285	0.00421445	6705391	0.350025	0.366545
(CLS-8 FI) - (CLS-5 RI)	1	-0.427532	0.00443366	6705391	-0.436222	-0.418842
(CLS-8 FI) - (CLS-5 RI)	2	-1.14352	0.00416393	6705391	-1.15168	-1.13536
(CLS-8 FI) - (CLS-5 RI)	3	0.176346	0.00446894	6705391	0.167587	0.185105
(CLS-8 FI) - (CLS-6 RI)	1	-0.641114	0.00447002	6705391	-0.649876	-0.632353
(CLS-8 FI) - (CLS-6 RI)	2	-0.846048	0.0040494	6705391	-0.853984	-0.838111
(CLS-8 FI) - (CLS-6 RI)	3	0.365704	0.00435452	6705391	0.357169	0.374238
(CLS-8 FI) - (CLS-7 RI)	1	-0.137523	0.00397638	6705391	-0.145317	-0.12973
(CLS-8 FI) - (CLS-7 RI)	2	-0.426192	0.00411778	6705391	-0.434263	-0.418121
(CLS-8 FI) - (CLS-7 RI)	3	0.446507	0.00398902	6705391	0.438689	0.454326
(CLS-8 FI) - (CLS-8 RI)	1	-0.160267	0.0044991	6705391	-0.169086	-0.151449
(CLS-8 FI) - (CLS-8 RI)	2	0.00241293	0.00399768	6705391	-0.00542238	0.0102482
(CLS-8 FI) - (CLS-8 RI)	3	0.24881	0.00431411	6705391	0.240354	0.257265
(CLS-8 FI) - (CLS-9 FI)	1	0.0480482	0.00411219	6705391	0.0399884	0.0561079
(CLS-8 FI) - (CLS-9 FI)	2	-0.706376	0.00424752	6705391	-0.714701	-0.698051
(CLS-8 FI) - (CLS-9 FI)	3	0.551963	0.00426885	6705391	0.543596	0.560329
(CLS-8 FI) - (CLS-9 RI)	1	-0.200998	0.00463675	6705391	-0.210086	-0.19191
(CLS-8 FI) - (CLS-9 RI)	2	-0.941378	0.00428002	6705391	-0.949766	-0.932989
(CLS-8 FI) - (CLS-9 RI)	3	0.229341	0.00456877	6705391	0.220387	0.238296
(CLS-8 FI) - REGALONA FI	1	-0.0998375	0.00409356	6705391	-0.107861	-0.0918143
(CLS-8 FI) - REGALONA FI	2	0.161024	0.00418048	6705391	0.15283	0.169218
(CLS-8 FI) - REGALONA FI	3	0.400824	0.00402597	6705391	0.392933	0.408715
(CLS-8 FI) - REGALONA RI	1	-0.252843	0.00450732	6705391	-0.261677	-0.244009
(CLS-8 FI) - REGALONA RI	2	0.134437	0.0042812	6705391	0.126046	0.142828
(CLS-8 FI) - REGALONA RI	3	0.0595324	0.00439157	6705391	0.0509251	0.0681397
(CLS-8 RI) - (CLS-3 RI)	1	-0.0917403	0.00505889	6705391	-0.101656	-0.0818251
(CLS-8 RI) - (CLS-3 RI)	2	-0.609694	0.00451208	6705391	-0.618538	-0.600851
(CLS-8 RI) - (CLS-3 RI)	3	-0.298211	0.00473423	6705391	-0.30749	-0.288932
(CLS-8 RI) - (CLS-4 RI)	1	-0.299348	0.0052601	6705391	-0.309657	-0.289038
(CLS-8 RI) - (CLS-4 RI)	2	-0.257813	0.00391895	6705391	-0.265494	-0.250132
(CLS-8 RI) - (CLS-4 RI)	3	0.505177	0.00416956	6705391	0.497005	0.513349
(CLS-8 RI) - (CLS-5 RI)	1	-0.267264	0.00487952	6705391	-0.276828	-0.257701
(CLS-8 RI) - (CLS-5 RI)	2	-1.14593	0.00372473	6705391	-1.15323	-1.13863
(CLS-8 RI) - (CLS-5 RI)	3	-0.0724636	0.00451088	6705391	-0.0813048	-0.0636224
(CLS-8 RI) - (CLS-9 RI)	1	-0.0407308	0.0050653	6705391	-0.0506586	-0.030803
(CLS-8 RI) - (CLS-9 RI)	2	-0.943791	0.00385406	6705391	-0.951344	-0.936237
(CLS-8 RI) - (CLS-9 RI)	3	-0.0194685	0.00460959	6705391	-0.0285032	-0.0104339
(CLS-8 RI) - REGALONA RI	1	-0.0925754	0.00494696	6705391	-0.102271	-0.0828795
(CLS-8 RI) - REGALONA RI	2	0.132024	0.00385533	6705391	0.124467	0.13958
(CLS-8 RI) - REGALONA RI	3	-0.189277	0.00443472	6705391	-0.197969	-0.180586
(CLS-9 FI) - (CLS-1 RI)	1	-0.170344	0.00430025	6705391	-0.178772	-0.161916
(CLS-9 FI) - (CLS-1 RI)	2	0.352532	0.00442987	6705391	0.34385	0.361215
(CLS-9 FI) - (CLS-1 RI)	3	-0.436831	0.00448764	6705391	-0.445626	-0.428035
(CLS-9 FI) - (CLS-2 RI)	1	-0.0407828	0.0042836	6705391	-0.0491785	-0.0323871
(CLS-9 FI) - (CLS-2 RI)	2	0.537367	0.00441956	6705391	0.528705	0.546029
(CLS-9 FI) - (CLS-2 RI)	3	-0.432027	0.00446976	6705391	-0.440787	-0.423266
(CLS-9 FI) - (CLS-3 RI)	1	-0.300056	0.00471894	6705391	-0.309305	-0.290807
(CLS-9 FI) - (CLS-3 RI)	2	0.0990943	0.00472808	6705391	0.0898274	0.108361
(CLS-9 FI) - (CLS-3 RI)	3	-0.601364	0.00469326	6705391	-0.610562	-0.592165
(CLS-9 FI) - (CLS-4 RI)	1	-0.507663	0.00493469	6705391	-0.517335	-0.497992
(CLS-9 FI) - (CLS-4 RI)	2	0.450976	0.00417027	6705391	0.442802	0.459149
(CLS-9 FI) - (CLS-4 RI)	3	0.202025	0.00411859	6705391	0.193952	0.210097
(CLS-9 FI) - (CLS-5 RI)	1	-0.47558	0.00452672	6705391	-0.484452	-0.466708
(CLS-9 FI) - (CLS-5 RI)	2	-0.437141	0.00397652	6705391	-0.444935	-0.429347
(CLS-9 FI) - (CLS-5 RI)	3	-0.375616	0.00446673	6705391	-0.384371	-0.366862
(CLS-9 FI) - (CLS-6 RI)	1	-0.689163	0.0045625	6705391	-0.698105	-0.68022
(CLS-9 FI) - (CLS-6 RI)	2	-0.139672	0.00386049	6705391	-0.147239	-0.132106
(CLS-9 FI) - (CLS-6 RI)	3	-0.186259	0.00435046	6705391	-0.194786	-0.177732
(CLS-9 FI) - (CLS-7 RI)	1	-0.185572	0.00407962	6705391	-0.193567	-0.177576
(CLS-9 FI) - (CLS-7 RI)	2	0.280184	0.00393778	6705391	0.272466	0.287902
(CLS-9 FI) - (CLS-7 RI)	3	-0.105455	0.00398375	6705391	-0.113263	-0.0976471
(CLS-9 FI) - (CLS-8 RI)	1	-0.208316	0.00459063	6705391	-0.217313	-0.199318
(CLS-9 FI) - (CLS-8 RI)	2	0.708789	0.00381793	6705391	0.701306	0.716272
(CLS-9 FI) - (CLS-8 RI)	3	-0.303153	0.00431112	6705391	-0.311602	-0.294703
(CLS-9 FI) - (CLS-9 RI)	1	-0.249046	0.00472564	6705391	-0.258309	-0.239784
(CLS-9 FI) - (CLS-9 RI)	2	-0.235002	0.00410052	6705391	-0.243039	-0.226965
(CLS-9 FI) - (CLS-9 RI)	3	-0.322621	0.00456613	6705391	-0.331571	-0.313672
(CLS-9 FI) - REGALONA FI	1	-0.147886	0.00419389	6705391	-0.156106	-0.139666
(CLS-9 FI) - REGALONA FI	2	0.8674	0.00401102	6705391	0.859538	0.875261
(CLS-9 FI) - REGALONA FI	3	-0.151139	0.00402121	6705391	-0.15902	-0.143257
(CLS-9 FI) - REGALONA RI	1	-0.300891	0.00459875	6705391	-0.309904	-0.291878
(CLS-9 FI) - REGALONA RI	2	0.840812	0.00411555	6705391	0.832746	0.848879
(CLS-9 FI) - REGALONA RI	3	-0.49243	0.00439041	6705391	-0.501035	-0.483825
(CLS-9 RI) - REGALONA RI	1	-0.0518445	0.00507232	6705391	-0.0617861	-0.041903
(CLS-9 RI) - REGALONA RI	2	1.07581	0.00414965	6705391	1.06768	1.08395
(CLS-9 RI) - REGALONA RI	3	-0.169809	0.00468285	6705391	-0.178987	-0.160631
REGALONA FI - (CLS-1 RI)	1	-0.0224584	0.00428212	6705391	-0.0308512	-0.0140656
REGALONA FI - (CLS-1 RI)	2	-0.514868	0.00437087	6705391	-0.523434	-0.506301
REGALONA FI - (CLS-1 RI)	3	-0.285692	0.00425756	6705391	-0.294037	-0.277347
REGALONA FI - (CLS-2 RI)	1	0.107103	0.00426574	6705391	0.0987422	0.115464
REGALONA FI - (CLS-2 RI)	2	-0.330033	0.00435768	6705391	-0.338574	-0.321492
REGALONA FI - (CLS-2 RI)	3	-0.280888	0.00423873	6705391	-0.289196	-0.272581
REGALONA FI - (CLS-3 RI)	1	-0.15217	0.00470212	6705391	-0.161386	-0.142954
REGALONA FI - (CLS-3 RI)	2	-0.768305	0.00467635	6705391	-0.777471	-0.75914
REGALONA FI - (CLS-3 RI)	3	-0.450225	0.00447336	6705391	-0.458993	-0.441457
REGALONA FI - (CLS-4 RI)	1	-0.359778	0.00491814	6705391	-0.369417	-0.350138
REGALONA FI - (CLS-4 RI)	2	-0.416424	0.00410599	6705391	-0.424471	-0.408376
REGALONA FI - (CLS-4 RI)	3	0.353163	0.00386847	6705391	0.345581	0.360745
REGALONA FI - (CLS-5 RI)	1	-0.327694	0.00450875	6705391	-0.336531	-0.318857
REGALONA FI - (CLS-5 RI)	2	-1.30454	0.00392372	6705391	-1.31223	-1.29685
REGALONA FI - (CLS-5 RI)	3	-0.224478	0.00423568	6705391	-0.232779	-0.216176
REGALONA FI - (CLS-6 RI)	1	-0.541277	0.00454416	6705391	-0.550183	-0.532371
REGALONA FI - (CLS-6 RI)	2	-1.00707	0.00380103	6705391	-1.01452	-0.999622
REGALONA FI - (CLS-6 RI)	3	-0.0351202	0.0041134	6705391	-0.0431823	-0.0270581
REGALONA FI - (CLS-7 RI)	1	-0.0376858	0.00406047	6705391	-0.0456442	-0.0297274
REGALONA FI - (CLS-7 RI)	2	-0.587216	0.0038725	6705391	-0.594806	-0.579626
REGALONA FI - (CLS-7 RI)	3	0.0456836	0.00372366	6705391	0.0383853	0.0529818
REGALONA FI - (CLS-8 RI)	1	-0.06043	0.00457355	6705391	-0.069394	-0.051466
REGALONA FI - (CLS-8 RI)	2	-0.158611	0.00374316	6705391	-0.165948	-0.151275
REGALONA FI - (CLS-8 RI)	3	-0.152014	0.00407145	6705391	-0.159994	-0.144034
REGALONA FI - (CLS-9 RI)	1	-0.101161	0.00470896	6705391	-0.11039	-0.0919314
REGALONA FI - (CLS-9 RI)	2	-1.1024	0.00404612	6705391	-1.11033	-1.09447
REGALONA FI - (CLS-9 RI)	3	-0.171483	0.00434051	6705391	-0.17999	-0.162975
REGALONA FI - REGALONA RI	1	-0.153005	0.00458148	6705391	-0.161985	-0.144026
REGALONA FI - REGALONA RI	2	-0.0265874	0.00404417	6705391	-0.0345138	-0.0186609
REGALONA FI - REGALONA RI	3	-0.341292	0.0041548	6705391	-0.349435	-0.333148

## Sheet: wl724_effectSize
contrast	repetition	effect.size	SE	df	lower.CL	upper.CL
(CLS-1 FI) - (CLS-1 RI)	1	-0.181629	0.00407026	6746949	-0.189606	-0.173651
(CLS-1 FI) - (CLS-1 RI)	2	-0.353888	0.00433071	6746949	-0.362376	-0.3454
(CLS-1 FI) - (CLS-1 RI)	3	0.281608	0.00439094	6746949	0.273002	0.290214
(CLS-1 FI) - (CLS-2 FI)	1	0.310543	0.00365236	6746949	0.303385	0.317702
(CLS-1 FI) - (CLS-2 FI)	2	-0.505052	0.00386468	6746949	-0.512627	-0.497478
(CLS-1 FI) - (CLS-2 FI)	3	-0.0486803	0.00439183	6746949	-0.0572881	-0.0400725
(CLS-1 FI) - (CLS-2 RI)	1	-0.310019	0.00405472	6746949	-0.317966	-0.302072
(CLS-1 FI) - (CLS-2 RI)	2	-0.124226	0.00432342	6746949	-0.1327	-0.115753
(CLS-1 FI) - (CLS-2 RI)	3	-0.022103	0.00439618	6746949	-0.0307193	-0.0134866
(CLS-1 FI) - (CLS-3 FI)	1	0.372902	0.00366446	6746949	0.36572	0.380085
(CLS-1 FI) - (CLS-3 FI)	2	0.163371	0.00362075	6746949	0.156275	0.170468
(CLS-1 FI) - (CLS-3 FI)	3	-0.417639	0.00461526	6746949	-0.426685	-0.408593
(CLS-1 FI) - (CLS-3 RI)	1	-0.43146	0.00451499	6746949	-0.440309	-0.422611
(CLS-1 FI) - (CLS-3 RI)	2	-0.392011	0.00463242	6746949	-0.401091	-0.382932
(CLS-1 FI) - (CLS-3 RI)	3	-0.0613622	0.00460273	6746949	-0.0703833	-0.052341
(CLS-1 FI) - (CLS-4 FI)	1	-0.118066	0.00425262	6746949	-0.126401	-0.109731
(CLS-1 FI) - (CLS-4 FI)	2	-0.649915	0.00466297	6746949	-0.659054	-0.640775
(CLS-1 FI) - (CLS-4 FI)	3	0.555956	0.00447121	6746949	0.547192	0.564719
(CLS-1 FI) - (CLS-4 RI)	1	-0.606251	0.004745	6746949	-0.615551	-0.596951
(CLS-1 FI) - (CLS-4 RI)	2	-0.233016	0.00406855	6746949	-0.240991	-0.225042
(CLS-1 FI) - (CLS-4 RI)	3	1.14523	0.0040387	6746949	1.13731	1.15314
(CLS-1 FI) - (CLS-5 FI)	1	-0.295084	0.00395914	6746949	-0.302844	-0.287324
(CLS-1 FI) - (CLS-5 FI)	2	-0.370048	0.00419421	6746949	-0.378269	-0.361828
(CLS-1 FI) - (CLS-5 FI)	3	0.462525	0.00413641	6746949	0.454418	0.470632
(CLS-1 FI) - (CLS-5 RI)	1	-0.49126	0.004308	6746949	-0.499704	-0.482817
(CLS-1 FI) - (CLS-5 RI)	2	-0.555287	0.00387282	6746949	-0.562878	-0.547697
(CLS-1 FI) - (CLS-5 RI)	3	0.509195	0.00437375	6746949	0.500622	0.517767
(CLS-1 FI) - (CLS-6 RI)	1	-0.603289	0.00433825	6746949	-0.611792	-0.594786
(CLS-1 FI) - (CLS-6 RI)	2	-0.439637	0.00375568	6746949	-0.446998	-0.432276
(CLS-1 FI) - (CLS-6 RI)	3	0.692654	0.00426773	6746949	0.684289	0.701018
(CLS-1 FI) - (CLS-7 RI)	1	-0.228209	0.00383623	6746949	-0.235728	-0.22069
(CLS-1 FI) - (CLS-7 RI)	2	-0.258657	0.00383307	6746949	-0.266169	-0.251144
(CLS-1 FI) - (CLS-7 RI)	3	0.0239212	0.00388755	6746949	0.0163017	0.0315407
(CLS-1 FI) - (CLS-8 FI)	1	-0.0926523	0.00387572	6746949	-0.100249	-0.085056
(CLS-1 FI) - (CLS-8 FI)	2	-0.114424	0.00414505	6746949	-0.122548	-0.1063
(CLS-1 FI) - (CLS-8 FI)	3	0.0592902	0.00418775	6746949	0.0510823	0.067498
(CLS-1 FI) - (CLS-8 RI)	1	-0.302321	0.00437105	6746949	-0.310888	-0.293754
(CLS-1 FI) - (CLS-8 RI)	2	0.163779	0.00370681	6746949	0.156513	0.171044
(CLS-1 FI) - (CLS-8 RI)	3	0.477434	0.00421977	6746949	0.469164	0.485705
(CLS-1 FI) - (CLS-9 FI)	1	-0.120413	0.00397954	6746949	-0.128212	-0.112613
(CLS-1 FI) - (CLS-9 FI)	2	-0.671359	0.00397075	6746949	-0.679142	-0.663577
(CLS-1 FI) - (CLS-9 FI)	3	0.384046	0.00419224	6746949	0.375829	0.392262
(CLS-1 FI) - (CLS-9 RI)	1	-0.481723	0.0045159	6746949	-0.490574	-0.472872
(CLS-1 FI) - (CLS-9 RI)	2	-0.351512	0.003999	6746949	-0.359349	-0.343674
(CLS-1 FI) - (CLS-9 RI)	3	0.298083	0.00445831	6746949	0.289345	0.306822
(CLS-1 FI) - REGALONA FI	1	-0.515296	0.00395519	6746949	-0.523048	-0.507544
(CLS-1 FI) - REGALONA FI	2	-0.233727	0.00390143	6746949	-0.241373	-0.22608
(CLS-1 FI) - REGALONA FI	3	0.11361	0.00392896	6746949	0.10591	0.121311
(CLS-1 FI) - REGALONA RI	1	-0.711102	0.00438514	6746949	-0.719696	-0.702507
(CLS-1 FI) - REGALONA RI	2	-0.237801	0.00400404	6746949	-0.245649	-0.229953
(CLS-1 FI) - REGALONA RI	3	-0.187713	0.004277	6746949	-0.196096	-0.17933
(CLS-1 RI) - (CLS-2 RI)	1	-0.128391	0.00436318	6746949	-0.136942	-0.119839
(CLS-1 RI) - (CLS-2 RI)	2	0.229662	0.00474395	6746949	0.220364	0.23896
(CLS-1 RI) - (CLS-2 RI)	3	-0.303711	0.00465584	6746949	-0.312836	-0.294585
(CLS-1 RI) - (CLS-3 RI)	1	-0.249831	0.00479358	6746949	-0.259227	-0.240436
(CLS-1 RI) - (CLS-3 RI)	2	-0.0381227	0.00502576	6746949	-0.047973	-0.0282724
(CLS-1 RI) - (CLS-3 RI)	3	-0.34297	0.00485151	6746949	-0.352479	-0.333461
(CLS-1 RI) - (CLS-4 RI)	1	-0.424623	0.00501035	6746949	-0.434443	-0.414803
(CLS-1 RI) - (CLS-4 RI)	2	0.120872	0.00451225	6746949	0.112028	0.129716
(CLS-1 RI) - (CLS-4 RI)	3	0.863621	0.00431426	6746949	0.855165	0.872077
(CLS-1 RI) - (CLS-5 RI)	1	-0.309632	0.00459897	6746949	-0.318646	-0.300618
(CLS-1 RI) - (CLS-5 RI)	2	-0.201399	0.00433465	6746949	-0.209895	-0.192903
(CLS-1 RI) - (CLS-5 RI)	3	0.227587	0.00463228	6746949	0.218508	0.236666
(CLS-1 RI) - (CLS-8 RI)	1	-0.120692	0.00465863	6746949	-0.129823	-0.111561
(CLS-1 RI) - (CLS-8 RI)	2	0.517667	0.00419149	6746949	0.509452	0.525882
(CLS-1 RI) - (CLS-8 RI)	3	0.195827	0.00448732	6746949	0.187032	0.204622
(CLS-1 RI) - (CLS-9 RI)	1	-0.300095	0.0047943	6746949	-0.309491	-0.290698
(CLS-1 RI) - (CLS-9 RI)	2	0.00237686	0.00444894	6746949	-0.00634291	0.0110966
(CLS-1 RI) - (CLS-9 RI)	3	0.0164757	0.00471314	6746949	0.00723815	0.0257133
(CLS-1 RI) - REGALONA RI	1	-0.529473	0.00467067	6746949	-0.538627	-0.520319
(CLS-1 RI) - REGALONA RI	2	0.116087	0.00445415	6746949	0.107357	0.124817
(CLS-1 RI) - REGALONA RI	3	-0.469321	0.00454424	6746949	-0.478227	-0.460414
(CLS-2 FI) - (CLS-1 RI)	1	-0.492172	0.00399412	6746949	-0.5	-0.484344
(CLS-2 FI) - (CLS-1 RI)	2	0.151164	0.00432768	6746949	0.142682	0.159646
(CLS-2 FI) - (CLS-1 RI)	3	0.330288	0.00465186	6746949	0.321171	0.339405
(CLS-2 FI) - (CLS-2 RI)	1	-0.620563	0.00397903	6746949	-0.628361	-0.612764
(CLS-2 FI) - (CLS-2 RI)	2	0.380826	0.00432237	6746949	0.372354	0.389298
(CLS-2 FI) - (CLS-2 RI)	3	0.0265774	0.00465657	6746949	0.0174507	0.0357041
(CLS-2 FI) - (CLS-3 FI)	1	0.062359	0.00357614	6746949	0.0553499	0.0693681
(CLS-2 FI) - (CLS-3 FI)	2	0.668424	0.00362247	6746949	0.661324	0.675524
(CLS-2 FI) - (CLS-3 FI)	3	-0.368959	0.00486364	6746949	-0.378491	-0.359426
(CLS-2 FI) - (CLS-3 RI)	1	-0.742003	0.00444777	6746949	-0.750721	-0.733286
(CLS-2 FI) - (CLS-3 RI)	2	0.113041	0.00462927	6746949	0.103968	0.122114
(CLS-2 FI) - (CLS-3 RI)	3	-0.0126818	0.00485202	6746949	-0.0221916	-0.00317207
(CLS-2 FI) - (CLS-4 FI)	1	-0.428609	0.00417946	6746949	-0.436801	-0.420417
(CLS-2 FI) - (CLS-4 FI)	2	-0.144862	0.00465777	6746949	-0.153991	-0.135733
(CLS-2 FI) - (CLS-4 FI)	3	0.604636	0.00472791	6746949	0.59537	0.613903
(CLS-2 FI) - (CLS-4 RI)	1	-0.916795	0.00468194	6746949	-0.925971	-0.907618
(CLS-2 FI) - (CLS-4 RI)	2	0.272036	0.00406643	6746949	0.264066	0.280006
(CLS-2 FI) - (CLS-4 RI)	3	1.19391	0.00432166	6746949	1.18544	1.20238
(CLS-2 FI) - (CLS-5 FI)	1	-0.605628	0.00388149	6746949	-0.613235	-0.59802
(CLS-2 FI) - (CLS-5 FI)	2	0.135004	0.00419093	6746949	0.12679	0.143218
(CLS-2 FI) - (CLS-5 FI)	3	0.511205	0.00441256	6746949	0.502557	0.519854
(CLS-2 FI) - (CLS-5 RI)	1	-0.801804	0.00423782	6746949	-0.81011	-0.793498
(CLS-2 FI) - (CLS-5 RI)	2	-0.0502351	0.00386748	6746949	-0.0578153	-0.042655
(CLS-2 FI) - (CLS-5 RI)	3	0.557875	0.00463582	6746949	0.548789	0.566961
(CLS-2 FI) - (CLS-6 RI)	1	-0.913833	0.00426917	6746949	-0.9222	-0.905465
(CLS-2 FI) - (CLS-6 RI)	2	0.0654152	0.00375133	6746949	0.0580627	0.0727677
(CLS-2 FI) - (CLS-6 RI)	3	0.741334	0.00453607	6746949	0.732444	0.750225
(CLS-2 FI) - (CLS-7 RI)	1	-0.538752	0.00375564	6746949	-0.546113	-0.531391
(CLS-2 FI) - (CLS-7 RI)	2	0.246396	0.00383058	6746949	0.238888	0.253904
(CLS-2 FI) - (CLS-7 RI)	3	0.0726015	0.00417979	6746949	0.0644093	0.0807937
(CLS-2 FI) - (CLS-8 FI)	1	-0.403196	0.00379514	6746949	-0.410634	-0.395757
(CLS-2 FI) - (CLS-8 FI)	2	0.390628	0.00414404	6746949	0.382506	0.39875
(CLS-2 FI) - (CLS-8 FI)	3	0.107971	0.00446039	6746949	0.0992283	0.116713
(CLS-2 FI) - (CLS-8 RI)	1	-0.612864	0.00430089	6746949	-0.621294	-0.604434
(CLS-2 FI) - (CLS-8 RI)	2	0.668831	0.00370849	6746949	0.661562	0.676099
(CLS-2 FI) - (CLS-8 RI)	3	0.526115	0.0044908	6746949	0.517313	0.534917
(CLS-2 FI) - (CLS-9 FI)	1	-0.430956	0.00390128	6746949	-0.438602	-0.42331
(CLS-2 FI) - (CLS-9 FI)	2	-0.166307	0.00396444	6746949	-0.174077	-0.158537
(CLS-2 FI) - (CLS-9 FI)	3	0.432726	0.00446487	6746949	0.423975	0.441477
(CLS-2 FI) - (CLS-9 RI)	1	-0.792267	0.00444895	6746949	-0.800987	-0.783547
(CLS-2 FI) - (CLS-9 RI)	2	0.153541	0.00399573	6746949	0.145709	0.161372
(CLS-2 FI) - (CLS-9 RI)	3	0.346764	0.00471552	6746949	0.337521	0.356006
(CLS-2 FI) - REGALONA FI	1	-0.825839	0.00387878	6746949	-0.833441	-0.818237
(CLS-2 FI) - REGALONA FI	2	0.271326	0.00389921	6746949	0.263683	0.278968
(CLS-2 FI) - REGALONA FI	3	0.162291	0.00421841	6746949	0.154023	0.170558
(CLS-2 FI) - REGALONA RI	1	-1.02164	0.00431738	6746949	-1.03011	-1.01318
(CLS-2 FI) - REGALONA RI	2	0.267251	0.00400184	6746949	0.259408	0.275095
(CLS-2 FI) - REGALONA RI	3	-0.139033	0.00454409	6746949	-0.147939	-0.130126
(CLS-2 RI) - (CLS-3 RI)	1	-0.121441	0.00477954	6746949	-0.130808	-0.112073
(CLS-2 RI) - (CLS-3 RI)	2	-0.267785	0.00502081	6746949	-0.277625	-0.257944
(CLS-2 RI) - (CLS-3 RI)	3	-0.0392592	0.00485597	6746949	-0.0487767	-0.0297417
(CLS-2 RI) - (CLS-4 RI)	1	-0.296232	0.00499659	6746949	-0.306025	-0.286439
(CLS-2 RI) - (CLS-4 RI)	2	-0.10879	0.00450614	6746949	-0.117622	-0.0999582
(CLS-2 RI) - (CLS-4 RI)	3	1.16733	0.00432556	6746949	1.15885	1.17581
(CLS-2 RI) - (CLS-5 RI)	1	-0.181241	0.0045842	6746949	-0.190226	-0.172256
(CLS-2 RI) - (CLS-5 RI)	2	-0.431061	0.00432955	6746949	-0.439547	-0.422575
(CLS-2 RI) - (CLS-5 RI)	3	0.531298	0.00463972	6746949	0.522204	0.540391
(CLS-2 RI) - (CLS-8 RI)	1	0.00769867	0.00464445	6746949	-0.00140428	0.0168016
(CLS-2 RI) - (CLS-8 RI)	2	0.288005	0.00418329	6746949	0.279806	0.296204
(CLS-2 RI) - (CLS-8 RI)	3	0.499537	0.00449484	6746949	0.490728	0.508347
(CLS-2 RI) - (CLS-9 RI)	1	-0.171704	0.00478016	6746949	-0.181073	-0.162335
(CLS-2 RI) - (CLS-9 RI)	2	-0.227285	0.00444319	6746949	-0.235994	-0.218577
(CLS-2 RI) - (CLS-9 RI)	3	0.320186	0.00471944	6746949	0.310936	0.329436
(CLS-2 RI) - REGALONA RI	1	-0.401082	0.00465569	6746949	-0.410207	-0.391957
(CLS-2 RI) - REGALONA RI	2	-0.113575	0.00444797	6746949	-0.122293	-0.104857
(CLS-2 RI) - REGALONA RI	3	-0.16561	0.00454837	6746949	-0.174525	-0.156695
(CLS-3 FI) - (CLS-1 RI)	1	-0.554531	0.0040054	6746949	-0.562381	-0.546681
(CLS-3 FI) - (CLS-1 RI)	2	-0.51726	0.00411558	6746949	-0.525326	-0.509193
(CLS-3 FI) - (CLS-1 RI)	3	0.699247	0.00486494	6746949	0.689712	0.708782
(CLS-3 FI) - (CLS-2 RI)	1	-0.682922	0.0039905	6746949	-0.690743	-0.6751
(CLS-3 FI) - (CLS-2 RI)	2	-0.287598	0.00410723	6746949	-0.295648	-0.279548
(CLS-3 FI) - (CLS-2 RI)	3	0.395536	0.00486774	6746949	0.385995	0.405077
(CLS-3 FI) - (CLS-3 RI)	1	-0.804362	0.00445816	6746949	-0.8131	-0.795624
(CLS-3 FI) - (CLS-3 RI)	2	-0.555383	0.00443206	6746949	-0.564069	-0.546696
(CLS-3 FI) - (CLS-3 RI)	3	0.356277	0.00505481	6746949	0.34637	0.366184
(CLS-3 FI) - (CLS-4 FI)	1	-0.490968	0.00419017	6746949	-0.499181	-0.482756
(CLS-3 FI) - (CLS-4 FI)	2	-0.813286	0.00446468	6746949	-0.822037	-0.804536
(CLS-3 FI) - (CLS-4 FI)	3	0.973595	0.00493922	6746949	0.963914	0.983275
(CLS-3 FI) - (CLS-4 RI)	1	-0.979154	0.00469198	6746949	-0.98835	-0.969958
(CLS-3 FI) - (CLS-4 RI)	2	-0.396388	0.00383837	6746949	-0.403911	-0.388865
(CLS-3 FI) - (CLS-4 RI)	3	1.56287	0.00455542	6746949	1.55394	1.5718
(CLS-3 FI) - (CLS-5 FI)	1	-0.667987	0.00389323	6746949	-0.675617	-0.660356
(CLS-3 FI) - (CLS-5 FI)	2	-0.53342	0.00397174	6746949	-0.541204	-0.525635
(CLS-3 FI) - (CLS-5 FI)	3	0.880164	0.00463771	6746949	0.871074	0.889254
(CLS-3 FI) - (CLS-5 RI)	1	-0.864163	0.00424878	6746949	-0.87249	-0.855835
(CLS-3 FI) - (CLS-5 RI)	2	-0.718659	0.00363133	6746949	-0.725776	-0.711542
(CLS-3 FI) - (CLS-5 RI)	3	0.926834	0.00485088	6746949	0.917326	0.936341
(CLS-3 FI) - (CLS-6 RI)	1	-0.976192	0.00428018	6746949	-0.984581	-0.967803
(CLS-3 FI) - (CLS-6 RI)	2	-0.603009	0.00350573	6746949	-0.60988	-0.596137
(CLS-3 FI) - (CLS-6 RI)	3	1.11029	0.00475671	6746949	1.10097	1.11962
(CLS-3 FI) - (CLS-7 RI)	1	-0.601111	0.00376768	6746949	-0.608496	-0.593727
(CLS-3 FI) - (CLS-7 RI)	2	-0.422028	0.00358791	6746949	-0.42906	-0.414996
(CLS-3 FI) - (CLS-7 RI)	3	0.44156	0.00441411	6746949	0.432909	0.450212
(CLS-3 FI) - (CLS-8 RI)	1	-0.675223	0.00431149	6746949	-0.683673	-0.666773
(CLS-3 FI) - (CLS-8 RI)	2	0.00040723	0.00345121	6746949	-0.00635701	0.00717147
(CLS-3 FI) - (CLS-8 RI)	3	0.895073	0.00471231	6746949	0.885837	0.904309
(CLS-3 FI) - (CLS-9 FI)	1	-0.493315	0.00391275	6746949	-0.500984	-0.485646
(CLS-3 FI) - (CLS-9 FI)	2	-0.834731	0.00373597	6746949	-0.842053	-0.827408
(CLS-3 FI) - (CLS-9 FI)	3	0.801685	0.00468705	6746949	0.792498	0.810871
(CLS-3 FI) - (CLS-9 RI)	1	-0.854626	0.00445939	6746949	-0.863366	-0.845886
(CLS-3 FI) - (CLS-9 RI)	2	-0.514883	0.00376495	6746949	-0.522262	-0.507504
(CLS-3 FI) - (CLS-9 RI)	3	0.715722	0.00492594	6746949	0.706068	0.725377
(CLS-3 FI) - REGALONA FI	1	-0.888198	0.00389078	6746949	-0.895824	-0.880572
(CLS-3 FI) - REGALONA FI	2	-0.397098	0.00366076	6746949	-0.404273	-0.389923
(CLS-3 FI) - REGALONA FI	3	0.531249	0.00445125	6746949	0.522525	0.539973
(CLS-3 FI) - REGALONA RI	1	-1.084	0.00432838	6746949	-1.09249	-1.07552
(CLS-3 FI) - REGALONA RI	2	-0.401173	0.00376994	6746949	-0.408562	-0.393784
(CLS-3 FI) - REGALONA RI	3	0.229926	0.0047593	6746949	0.220598	0.239254
(CLS-3 RI) - (CLS-4 RI)	1	-0.174792	0.00537581	6746949	-0.185328	-0.164255
(CLS-3 RI) - (CLS-4 RI)	2	0.158995	0.00480243	6746949	0.149582	0.168407
(CLS-3 RI) - (CLS-4 RI)	3	1.20659	0.00453606	6746949	1.1977	1.21548
(CLS-3 RI) - (CLS-5 RI)	1	-0.0598006	0.00499504	6746949	-0.0695907	-0.0500105
(CLS-3 RI) - (CLS-5 RI)	2	-0.163276	0.00463576	6746949	-0.172362	-0.15419
(CLS-3 RI) - (CLS-5 RI)	3	0.570557	0.00483618	6746949	0.561078	0.580036
(CLS-3 RI) - (CLS-9 RI)	1	-0.0502635	0.00517548	6746949	-0.0604073	-0.0401198
(CLS-3 RI) - (CLS-9 RI)	2	0.0404996	0.00474292	6746949	0.0312036	0.0497955
(CLS-3 RI) - (CLS-9 RI)	3	0.359446	0.00491259	6746949	0.349817	0.369074
(CLS-3 RI) - REGALONA RI	1	-0.279642	0.00506033	6746949	-0.28956	-0.269724
(CLS-3 RI) - REGALONA RI	2	0.15421	0.00474787	6746949	0.144904	0.163516
(CLS-3 RI) - REGALONA RI	3	-0.126351	0.00474819	6746949	-0.135657	-0.117045
(CLS-4 FI) - (CLS-1 RI)	1	-0.0635629	0.00454824	6746949	-0.0724773	-0.0546485
(CLS-4 FI) - (CLS-1 RI)	2	0.296026	0.0050526	6746949	0.286123	0.305929
(CLS-4 FI) - (CLS-1 RI)	3	-0.274348	0.00472419	6746949	-0.283607	-0.265089
(CLS-4 FI) - (CLS-2 RI)	1	-0.191954	0.0045341	6746949	-0.20084	-0.183067
(CLS-4 FI) - (CLS-2 RI)	2	0.525688	0.00504854	6746949	0.515793	0.535583
(CLS-4 FI) - (CLS-2 RI)	3	-0.578059	0.00473171	6746949	-0.587333	-0.568785
(CLS-4 FI) - (CLS-3 RI)	1	-0.313394	0.00494978	6746949	-0.323096	-0.303693
(CLS-4 FI) - (CLS-3 RI)	2	0.257904	0.00531312	6746949	0.24749	0.268317
(CLS-4 FI) - (CLS-3 RI)	3	-0.617318	0.00492453	6746949	-0.62697	-0.607666
(CLS-4 FI) - (CLS-4 RI)	1	-0.488186	0.00516015	6746949	-0.498299	-0.478072
(CLS-4 FI) - (CLS-4 RI)	2	0.416898	0.00483098	6746949	0.40743	0.426367
(CLS-4 FI) - (CLS-4 RI)	3	0.589273	0.00439063	6746949	0.580667	0.597878
(CLS-4 FI) - (CLS-5 FI)	1	-0.177019	0.00444886	6746949	-0.185738	-0.168299
(CLS-4 FI) - (CLS-5 FI)	2	0.279866	0.00493594	6746949	0.270192	0.28954
(CLS-4 FI) - (CLS-5 FI)	3	-0.0934307	0.00448694	6746949	-0.102225	-0.0846365
(CLS-4 FI) - (CLS-5 RI)	1	-0.373195	0.00476161	6746949	-0.382527	-0.363862
(CLS-4 FI) - (CLS-5 RI)	2	0.0946272	0.00466401	6746949	0.085486	0.103769
(CLS-4 FI) - (CLS-5 RI)	3	-0.046761	0.00470623	6746949	-0.055985	-0.0375369
(CLS-4 FI) - (CLS-6 RI)	1	-0.485223	0.00478879	6746949	-0.494609	-0.475838
(CLS-4 FI) - (CLS-6 RI)	2	0.210278	0.00456843	6746949	0.201324	0.219232
(CLS-4 FI) - (CLS-6 RI)	3	0.136698	0.00460623	6746949	0.12767	0.145726
(CLS-4 FI) - (CLS-7 RI)	1	-0.110143	0.00433997	6746949	-0.118649	-0.101637
(CLS-4 FI) - (CLS-7 RI)	2	0.391258	0.00463414	6746949	0.382175	0.400341
(CLS-4 FI) - (CLS-7 RI)	3	-0.532035	0.00426286	6746949	-0.54039	-0.52368
(CLS-4 FI) - (CLS-8 RI)	1	-0.184255	0.00481908	6746949	-0.1937	-0.17481
(CLS-4 FI) - (CLS-8 RI)	2	0.813693	0.00453475	6746949	0.804805	0.822581
(CLS-4 FI) - (CLS-8 RI)	3	-0.0785214	0.00456377	6746949	-0.0874662	-0.0695766
(CLS-4 FI) - (CLS-9 FI)	1	-0.00234698	0.00446737	6746949	-0.0111029	0.0064089
(CLS-4 FI) - (CLS-9 FI)	2	-0.0214446	0.00474446	6746949	-0.0307436	-0.0121456
(CLS-4 FI) - (CLS-9 FI)	3	-0.17191	0.00453917	6746949	-0.180807	-0.163013
(CLS-4 FI) - (CLS-9 RI)	1	-0.363658	0.00495052	6746949	-0.373361	-0.353955
(CLS-4 FI) - (CLS-9 RI)	2	0.298403	0.00477136	6746949	0.289051	0.307755
(CLS-4 FI) - (CLS-9 RI)	3	-0.257872	0.00478674	6746949	-0.267254	-0.24849
(CLS-4 FI) - REGALONA FI	1	-0.39723	0.00444491	6746949	-0.405942	-0.388518
(CLS-4 FI) - REGALONA FI	2	0.416188	0.0046911	6746949	0.406994	0.425383
(CLS-4 FI) - REGALONA FI	3	-0.442346	0.0042998	6746949	-0.450773	-0.433918
(CLS-4 FI) - REGALONA RI	1	-0.593036	0.00483112	6746949	-0.602505	-0.583567
(CLS-4 FI) - REGALONA RI	2	0.412114	0.00477673	6746949	0.402751	0.421476
(CLS-4 FI) - REGALONA RI	3	-0.743669	0.00462267	6746949	-0.752729	-0.734609
(CLS-4 RI) - (CLS-5 RI)	1	0.114991	0.00520266	6746949	0.104794	0.125188
(CLS-4 RI) - (CLS-5 RI)	2	-0.322271	0.00407396	6746949	-0.330256	-0.314286
(CLS-4 RI) - (CLS-5 RI)	3	-0.636034	0.00429227	6746949	-0.644446	-0.627621
(CLS-4 RI) - (CLS-9 RI)	1	0.124528	0.00537615	6746949	0.113991	0.135065
(CLS-4 RI) - (CLS-9 RI)	2	-0.118495	0.00419493	6746949	-0.126717	-0.110273
(CLS-4 RI) - (CLS-9 RI)	3	-0.847145	0.0043825	6746949	-0.855735	-0.838555
(CLS-4 RI) - REGALONA RI	1	-0.10485	0.00526483	6746949	-0.115169	-0.0945313
(CLS-4 RI) - REGALONA RI	2	-0.00478466	0.00420021	6746949	-0.0130169	0.00344759
(CLS-4 RI) - REGALONA RI	3	-1.33294	0.00420772	6746949	-1.34119	-1.32469
(CLS-5 FI) - (CLS-1 RI)	1	0.113456	0.00427454	6746949	0.105078	0.121834
(CLS-5 FI) - (CLS-1 RI)	2	0.0161601	0.0046251	6746949	0.00709505	0.0252251
(CLS-5 FI) - (CLS-1 RI)	3	-0.180917	0.0044091	6746949	-0.189559	-0.172276
(CLS-5 FI) - (CLS-2 RI)	1	-0.0149351	0.00425909	6746949	-0.0232828	-0.00658741
(CLS-5 FI) - (CLS-2 RI)	2	0.245822	0.00461964	6746949	0.236768	0.254876
(CLS-5 FI) - (CLS-2 RI)	3	-0.484628	0.00441667	6746949	-0.493285	-0.475971
(CLS-5 FI) - (CLS-3 RI)	1	-0.136376	0.00469882	6746949	-0.145585	-0.127166
(CLS-5 FI) - (CLS-3 RI)	2	-0.0219627	0.00490853	6746949	-0.0315832	-0.0123421
(CLS-5 FI) - (CLS-3 RI)	3	-0.523887	0.0046226	6746949	-0.532947	-0.514827
(CLS-5 FI) - (CLS-4 RI)	1	-0.311167	0.00491947	6746949	-0.320809	-0.301525
(CLS-5 FI) - (CLS-4 RI)	2	0.137032	0.00438135	6746949	0.128445	0.145619
(CLS-5 FI) - (CLS-4 RI)	3	0.682703	0.00405114	6746949	0.674763	0.690643
(CLS-5 FI) - (CLS-5 RI)	1	-0.196176	0.0045	6746949	-0.204996	-0.187356
(CLS-5 FI) - (CLS-5 RI)	2	-0.185239	0.00419811	6746949	-0.193467	-0.177011
(CLS-5 FI) - (CLS-5 RI)	3	0.0466698	0.00439021	6746949	0.0380651	0.0552744
(CLS-5 FI) - (CLS-6 RI)	1	-0.308205	0.00452843	6746949	-0.317081	-0.299329
(CLS-5 FI) - (CLS-6 RI)	2	-0.0695886	0.00409108	6746949	-0.077607	-0.0615702
(CLS-5 FI) - (CLS-6 RI)	3	0.230129	0.00428313	6746949	0.221734	0.238523
(CLS-5 FI) - (CLS-7 RI)	1	0.0668753	0.00405208	6746949	0.0589334	0.0748173
(CLS-5 FI) - (CLS-7 RI)	2	0.111392	0.00416343	6746949	0.103232	0.119552
(CLS-5 FI) - (CLS-7 RI)	3	-0.438604	0.00391031	6746949	-0.446268	-0.43094
(CLS-5 FI) - (CLS-8 RI)	1	-0.00723641	0.00456131	6746949	-0.0161764	0.00170359
(CLS-5 FI) - (CLS-8 RI)	2	0.533827	0.00405034	6746949	0.525889	0.541766
(CLS-5 FI) - (CLS-8 RI)	3	0.0149093	0.00423708	6746949	0.0066048	0.0232139
(CLS-5 FI) - (CLS-9 FI)	1	0.174672	0.00418858	6746949	0.166462	0.182881
(CLS-5 FI) - (CLS-9 FI)	2	-0.301311	0.00428788	6746949	-0.309715	-0.292907
(CLS-5 FI) - (CLS-9 FI)	3	-0.0784792	0.00421042	6746949	-0.0867315	-0.0702269
(CLS-5 FI) - (CLS-9 RI)	1	-0.186639	0.00469947	6746949	-0.19585	-0.177428
(CLS-5 FI) - (CLS-9 RI)	2	0.0185369	0.00431608	6746949	0.0100776	0.0269963
(CLS-5 FI) - (CLS-9 RI)	3	-0.164442	0.00447607	6746949	-0.173215	-0.155669
(CLS-5 FI) - REGALONA FI	1	-0.220212	0.00416337	6746949	-0.228372	-0.212052
(CLS-5 FI) - REGALONA FI	2	0.136322	0.00422661	6746949	0.128038	0.144606
(CLS-5 FI) - REGALONA FI	3	-0.348915	0.0039507	6746949	-0.356658	-0.341172
(CLS-5 FI) - REGALONA RI	1	-0.416017	0.00457285	6746949	-0.42498	-0.407055
(CLS-5 FI) - REGALONA RI	2	0.132247	0.00432148	6746949	0.123777	0.140717
(CLS-5 FI) - REGALONA RI	3	-0.650238	0.00429938	6746949	-0.658665	-0.641811
(CLS-5 RI) - (CLS-9 RI)	1	0.00953703	0.0049955	6746949	-0.000253978	0.019328
(CLS-5 RI) - (CLS-9 RI)	2	0.203776	0.00400328	6746949	0.19593	0.211622
(CLS-5 RI) - (CLS-9 RI)	3	-0.211111	0.00469606	6746949	-0.220315	-0.201907
(CLS-5 RI) - REGALONA RI	1	-0.219841	0.0048759	6746949	-0.229398	-0.210285
(CLS-5 RI) - REGALONA RI	2	0.317486	0.00400949	6746949	0.309628	0.325345
(CLS-5 RI) - REGALONA RI	3	-0.696908	0.00452833	6746949	-0.705783	-0.688033
(CLS-6 FI) - (CLS-1 FI)	1	-0.0782581	0.00408434	6746949	-0.0862633	-0.0702529
(CLS-6 FI) - (CLS-1 FI)	2	0.496482	0.00371954	6746949	0.489192	0.503772
(CLS-6 FI) - (CLS-1 FI)	3	-0.499432	0.00407593	6746949	-0.50742	-0.491443
(CLS-6 FI) - (CLS-1 RI)	1	-0.259887	0.00439191	6746949	-0.268495	-0.251279
(CLS-6 FI) - (CLS-1 RI)	2	0.142594	0.00419863	6746949	0.134365	0.150823
(CLS-6 FI) - (CLS-1 RI)	3	-0.217824	0.00435222	6746949	-0.226354	-0.209294
(CLS-6 FI) - (CLS-2 FI)	1	0.232285	0.00400698	6746949	0.224432	0.240139
(CLS-6 FI) - (CLS-2 FI)	2	-0.00857008	0.00371457	6746949	-0.0158505	-0.00128965
(CLS-6 FI) - (CLS-2 FI)	3	-0.548112	0.00435594	6746949	-0.556649	-0.539574
(CLS-6 FI) - (CLS-2 RI)	1	-0.388277	0.00437769	6746949	-0.396857	-0.379697
(CLS-6 FI) - (CLS-2 RI)	2	0.372256	0.00419313	6746949	0.364037	0.380474
(CLS-6 FI) - (CLS-2 RI)	3	-0.521535	0.00436009	6746949	-0.53008	-0.512989
(CLS-6 FI) - (CLS-3 FI)	1	0.294644	0.00401792	6746949	0.286769	0.302519
(CLS-6 FI) - (CLS-3 FI)	2	0.659854	0.00346718	6746949	0.653058	0.666649
(CLS-6 FI) - (CLS-3 FI)	3	-0.917071	0.0045841	6746949	-0.926055	-0.908086
(CLS-6 FI) - (CLS-3 RI)	1	-0.509718	0.00480728	6746949	-0.51914	-0.500296
(CLS-6 FI) - (CLS-3 RI)	2	0.104471	0.00450887	6746949	0.0956338	0.113308
(CLS-6 FI) - (CLS-3 RI)	3	-0.560794	0.00456859	6746949	-0.569748	-0.551839
(CLS-6 FI) - (CLS-4 FI)	1	-0.196324	0.00456135	6746949	-0.205264	-0.187384
(CLS-6 FI) - (CLS-4 FI)	2	-0.153432	0.00453816	6746949	-0.162327	-0.144538
(CLS-6 FI) - (CLS-4 FI)	3	0.0565242	0.0044309	6746949	0.0478398	0.0652086
(CLS-6 FI) - (CLS-4 RI)	1	-0.68451	0.00502413	6746949	-0.694357	-0.674662
(CLS-6 FI) - (CLS-4 RI)	2	0.263466	0.0039288	6746949	0.255765	0.271166
(CLS-6 FI) - (CLS-4 RI)	3	0.645797	0.00398857	6746949	0.637979	0.653614
(CLS-6 FI) - (CLS-5 FI)	1	-0.373342	0.00428928	6746949	-0.381749	-0.364935
(CLS-6 FI) - (CLS-5 FI)	2	0.126434	0.00405754	6746949	0.118481	0.134386
(CLS-6 FI) - (CLS-5 FI)	3	-0.0369066	0.00409366	6746949	-0.04493	-0.0288831
(CLS-6 FI) - (CLS-5 RI)	1	-0.569519	0.00461349	6746949	-0.578561	-0.560476
(CLS-6 FI) - (CLS-5 RI)	2	-0.0588052	0.00372255	6746949	-0.0661013	-0.0515092
(CLS-6 FI) - (CLS-5 RI)	3	0.00976322	0.00433294	6746949	0.00127081	0.0182556
(CLS-6 FI) - (CLS-6 RI)	1	-0.681547	0.00464189	6746949	-0.690645	-0.672449
(CLS-6 FI) - (CLS-6 RI)	2	0.0568451	0.00360171	6746949	0.0497859	0.0639043
(CLS-6 FI) - (CLS-6 RI)	3	0.193222	0.00422429	6746949	0.184943	0.201502
(CLS-6 FI) - (CLS-7 RI)	1	-0.306467	0.00417601	6746949	-0.314652	-0.298282
(CLS-6 FI) - (CLS-7 RI)	2	0.237826	0.00368414	6746949	0.230605	0.245046
(CLS-6 FI) - (CLS-7 RI)	3	-0.47551	0.00384625	6746949	-0.483049	-0.467972
(CLS-6 FI) - (CLS-8 FI)	1	-0.17091	0.00421213	6746949	-0.179166	-0.162655
(CLS-6 FI) - (CLS-8 FI)	2	0.382058	0.00400905	6746949	0.374201	0.389916
(CLS-6 FI) - (CLS-8 FI)	3	-0.440141	0.00414913	6746949	-0.448274	-0.432009
(CLS-6 FI) - (CLS-8 RI)	1	-0.380579	0.00467219	6746949	-0.389736	-0.371421
(CLS-6 FI) - (CLS-8 RI)	2	0.660261	0.00355696	6746949	0.653289	0.667232
(CLS-6 FI) - (CLS-8 RI)	3	-0.0219972	0.00417774	6746949	-0.0301854	-0.013809
(CLS-6 FI) - (CLS-9 FI)	1	-0.198671	0.00430789	6746949	-0.207114	-0.190227
(CLS-6 FI) - (CLS-9 FI)	2	-0.174877	0.00382321	6746949	-0.18237	-0.167384
(CLS-6 FI) - (CLS-9 FI)	3	-0.115386	0.00415076	6746949	-0.123521	-0.10725
(CLS-6 FI) - (CLS-9 RI)	1	-0.559982	0.00480819	6746949	-0.569405	-0.550558
(CLS-6 FI) - (CLS-9 RI)	2	0.144971	0.00385559	6746949	0.137414	0.152527
(CLS-6 FI) - (CLS-9 RI)	3	-0.201348	0.00442005	6746949	-0.210011	-0.192685
(CLS-6 FI) - REGALONA FI	1	-0.593554	0.00428594	6746949	-0.601954	-0.585154
(CLS-6 FI) - REGALONA FI	2	0.262756	0.00375545	6746949	0.255395	0.270116
(CLS-6 FI) - REGALONA FI	3	-0.385821	0.00388725	6746949	-0.39344	-0.378203
(CLS-6 FI) - REGALONA RI	1	-0.78936	0.00468588	6746949	-0.798544	-0.780176
(CLS-6 FI) - REGALONA RI	2	0.258681	0.00386191	6746949	0.251112	0.26625
(CLS-6 FI) - REGALONA RI	3	-0.687145	0.00424134	6746949	-0.695458	-0.678832
(CLS-6 RI) - (CLS-1 RI)	1	0.421661	0.00462699	6746949	0.412592	0.430729
(CLS-6 RI) - (CLS-1 RI)	2	0.0857487	0.00423104	6746949	0.077456	0.0940414
(CLS-6 RI) - (CLS-1 RI)	3	-0.411046	0.00453147	6746949	-0.419928	-0.402165
(CLS-6 RI) - (CLS-2 RI)	1	0.29327	0.00461209	6746949	0.28423	0.302309
(CLS-6 RI) - (CLS-2 RI)	2	0.315411	0.00422535	6746949	0.307129	0.323692
(CLS-6 RI) - (CLS-2 RI)	3	-0.714757	0.00453998	6746949	-0.723655	-0.705859
(CLS-6 RI) - (CLS-3 RI)	1	0.171829	0.00502044	6746949	0.161989	0.181669
(CLS-6 RI) - (CLS-3 RI)	2	0.047626	0.0045391	6746949	0.0387295	0.0565224
(CLS-6 RI) - (CLS-3 RI)	3	-0.754016	0.00474069	6746949	-0.763308	-0.744724
(CLS-6 RI) - (CLS-4 RI)	1	-0.00296222	0.00522677	6746949	-0.0132065	0.00728206
(CLS-6 RI) - (CLS-4 RI)	2	0.206621	0.00396328	6746949	0.198853	0.214389
(CLS-6 RI) - (CLS-4 RI)	3	0.452575	0.00418047	6746949	0.444381	0.460768
(CLS-6 RI) - (CLS-5 RI)	1	0.112029	0.00483458	6746949	0.102553	0.121504
(CLS-6 RI) - (CLS-5 RI)	2	-0.11565	0.00375928	6746949	-0.123018	-0.108282
(CLS-6 RI) - (CLS-5 RI)	3	-0.183459	0.00451223	6746949	-0.192303	-0.174615
(CLS-6 RI) - (CLS-8 RI)	1	0.300969	0.00489258	6746949	0.291379	0.310558
(CLS-6 RI) - (CLS-8 RI)	2	0.603416	0.00359455	6746949	0.596371	0.610461
(CLS-6 RI) - (CLS-8 RI)	3	-0.215219	0.00436351	6746949	-0.223772	-0.206667
(CLS-6 RI) - (CLS-9 RI)	1	0.121566	0.00502082	6746949	0.111725	0.131406
(CLS-6 RI) - (CLS-9 RI)	2	0.0881255	0.00389085	6746949	0.0804996	0.0957515
(CLS-6 RI) - (CLS-9 RI)	3	-0.39457	0.0045966	6746949	-0.40358	-0.385561
(CLS-6 RI) - REGALONA RI	1	-0.107812	0.00490144	6746949	-0.117419	-0.0982057
(CLS-6 RI) - REGALONA RI	2	0.201836	0.00389699	6746949	0.194198	0.209474
(CLS-6 RI) - REGALONA RI	3	-0.880367	0.0044266	6746949	-0.889043	-0.871691
(CLS-7 FI) - (CLS-1 FI)	1	0.227711	0.00372841	6746949	0.220403	0.235018
(CLS-7 FI) - (CLS-1 FI)	2	0.06452	0.00402923	6746949	0.0566228	0.0724171
(CLS-7 FI) - (CLS-1 FI)	3	-0.178147	0.00380198	6746949	-0.185599	-0.170696
(CLS-7 FI) - (CLS-1 RI)	1	0.0460822	0.004062	6746949	0.0381208	0.0540436
(CLS-7 FI) - (CLS-1 RI)	2	-0.289368	0.00447782	6746949	-0.298145	-0.280592
(CLS-7 FI) - (CLS-1 RI)	3	0.10346	0.00409843	6746949	0.0954276	0.111493
(CLS-7 FI) - (CLS-2 FI)	1	0.538254	0.00364543	6746949	0.531109	0.545399
(CLS-7 FI) - (CLS-2 FI)	2	-0.440532	0.00402866	6746949	-0.448428	-0.432636
(CLS-7 FI) - (CLS-2 FI)	3	-0.226828	0.00410045	6746949	-0.234864	-0.218791
(CLS-7 FI) - (CLS-2 RI)	1	-0.0823085	0.00404589	6746949	-0.0902383	-0.0743787
(CLS-7 FI) - (CLS-2 RI)	2	-0.0597064	0.00447102	6746949	-0.0684694	-0.0509434
(CLS-7 FI) - (CLS-2 RI)	3	-0.20025	0.00410502	6746949	-0.208296	-0.192205
(CLS-7 FI) - (CLS-3 FI)	1	0.600613	0.00365784	6746949	0.593444	0.607782
(CLS-7 FI) - (CLS-3 FI)	2	0.227891	0.00379613	6746949	0.220451	0.235332
(CLS-7 FI) - (CLS-3 FI)	3	-0.595786	0.00434003	6746949	-0.604293	-0.58728
(CLS-7 FI) - (CLS-3 RI)	1	-0.203749	0.00450661	6746949	-0.212582	-0.194916
(CLS-7 FI) - (CLS-3 RI)	2	-0.327491	0.00477019	6746949	-0.336841	-0.318142
(CLS-7 FI) - (CLS-3 RI)	3	-0.23951	0.00432561	6746949	-0.247988	-0.231031
(CLS-7 FI) - (CLS-4 FI)	1	0.109645	0.00424497	6746949	0.101325	0.117965
(CLS-7 FI) - (CLS-4 FI)	2	-0.585395	0.00479961	6746949	-0.594802	-0.575988
(CLS-7 FI) - (CLS-4 FI)	3	0.377808	0.00418345	6746949	0.369609	0.386008
(CLS-7 FI) - (CLS-4 RI)	1	-0.378541	0.00473641	6746949	-0.387824	-0.369257
(CLS-7 FI) - (CLS-4 RI)	2	-0.168496	0.00422493	6746949	-0.176777	-0.160216
(CLS-7 FI) - (CLS-4 RI)	3	0.967081	0.00371552	6746949	0.959799	0.974363
(CLS-7 FI) - (CLS-5 FI)	1	-0.0673734	0.00395016	6746949	-0.0751156	-0.0596312
(CLS-7 FI) - (CLS-5 FI)	2	-0.305529	0.00434592	6746949	-0.314046	-0.297011
(CLS-7 FI) - (CLS-5 FI)	3	0.284378	0.00382386	6746949	0.276883	0.291872
(CLS-7 FI) - (CLS-5 RI)	1	-0.26355	0.00429898	6746949	-0.271975	-0.255124
(CLS-7 FI) - (CLS-5 RI)	2	-0.490767	0.00403641	6746949	-0.498679	-0.482856
(CLS-7 FI) - (CLS-5 RI)	3	0.331047	0.00407928	6746949	0.323052	0.339043
(CLS-7 FI) - (CLS-6 FI)	1	0.305969	0.00407719	6746949	0.297978	0.31396
(CLS-7 FI) - (CLS-6 FI)	2	-0.431962	0.00388966	6746949	-0.439586	-0.424339
(CLS-7 FI) - (CLS-6 FI)	3	0.321284	0.00375822	6746949	0.313918	0.32865
(CLS-7 FI) - (CLS-6 RI)	1	-0.375578	0.00432885	6746949	-0.384063	-0.367094
(CLS-7 FI) - (CLS-6 RI)	2	-0.375117	0.0039243	6746949	-0.382809	-0.367426
(CLS-7 FI) - (CLS-6 RI)	3	0.514506	0.00396478	6746949	0.506736	0.522277
(CLS-7 FI) - (CLS-7 RI)	1	-0.000498053	0.00382726	6746949	-0.00799934	0.00700323
(CLS-7 FI) - (CLS-7 RI)	2	-0.194137	0.00399865	6746949	-0.201974	-0.186299
(CLS-7 FI) - (CLS-7 RI)	3	-0.154226	0.00355481	6746949	-0.161193	-0.147259
(CLS-7 FI) - (CLS-8 FI)	1	0.135059	0.00386743	6746949	0.127479	0.142639
(CLS-7 FI) - (CLS-8 FI)	2	-0.0499041	0.00429878	6746949	-0.0583295	-0.0414786
(CLS-7 FI) - (CLS-8 FI)	3	-0.118857	0.00388071	6746949	-0.126463	-0.111251
(CLS-7 FI) - (CLS-8 RI)	1	-0.0746098	0.00436289	6746949	-0.0831609	-0.0660587
(CLS-7 FI) - (CLS-8 RI)	2	0.228299	0.0038783	6746949	0.220697	0.2359
(CLS-7 FI) - (CLS-8 RI)	3	0.299287	0.00391383	6746949	0.291616	0.306958
(CLS-7 FI) - (CLS-9 FI)	1	0.107298	0.00397135	6746949	0.0995144	0.115082
(CLS-7 FI) - (CLS-9 FI)	2	-0.606839	0.00413033	6746949	-0.614935	-0.598744
(CLS-7 FI) - (CLS-9 FI)	3	0.205898	0.00388445	6746949	0.198285	0.213512
(CLS-7 FI) - (CLS-9 RI)	1	-0.254013	0.00450733	6746949	-0.262847	-0.245178
(CLS-7 FI) - (CLS-9 RI)	2	-0.286992	0.00415786	6746949	-0.295141	-0.278842
(CLS-7 FI) - (CLS-9 RI)	3	0.119936	0.00417048	6746949	0.111762	0.12811
(CLS-7 FI) - REGALONA FI	1	-0.287585	0.00394526	6746949	-0.295318	-0.279852
(CLS-7 FI) - REGALONA FI	2	-0.169207	0.00406425	6746949	-0.177172	-0.161241
(CLS-7 FI) - REGALONA FI	3	-0.0645372	0.00359972	6746949	-0.0715925	-0.0574819
(CLS-7 FI) - REGALONA RI	1	-0.483391	0.00437543	6746949	-0.491966	-0.474815
(CLS-7 FI) - REGALONA RI	2	-0.173281	0.00416284	6746949	-0.18144	-0.165122
(CLS-7 FI) - REGALONA RI	3	-0.36586	0.00397768	6746949	-0.373657	-0.358064
(CLS-7 RI) - (CLS-1 RI)	1	0.0465803	0.00416118	6746949	0.0384245	0.054736
(CLS-7 RI) - (CLS-1 RI)	2	-0.0952319	0.00430098	6746949	-0.103662	-0.0868021
(CLS-7 RI) - (CLS-1 RI)	3	0.257687	0.00417871	6746949	0.249496	0.265877
(CLS-7 RI) - (CLS-2 RI)	1	-0.0818104	0.00414546	6746949	-0.0899354	-0.0736855
(CLS-7 RI) - (CLS-2 RI)	2	0.13443	0.00429467	6746949	0.126013	0.142848
(CLS-7 RI) - (CLS-2 RI)	3	-0.0460242	0.00418434	6746949	-0.0542253	-0.037823
(CLS-7 RI) - (CLS-3 RI)	1	-0.203251	0.0045962	6746949	-0.212259	-0.194243
(CLS-7 RI) - (CLS-3 RI)	2	-0.133355	0.00460448	6746949	-0.142379	-0.12433
(CLS-7 RI) - (CLS-3 RI)	3	-0.0852834	0.00440086	6746949	-0.0939089	-0.0766578
(CLS-7 RI) - (CLS-4 RI)	1	-0.378043	0.00482173	6746949	-0.387493	-0.368592
(CLS-7 RI) - (CLS-4 RI)	2	0.0256401	0.00403747	6746949	0.0177268	0.0335534
(CLS-7 RI) - (CLS-4 RI)	3	1.12131	0.00380648	6746949	1.11385	1.12877
(CLS-7 RI) - (CLS-5 RI)	1	-0.263052	0.00439281	6746949	-0.271661	-0.254442
(CLS-7 RI) - (CLS-5 RI)	2	-0.296631	0.00383854	6746949	-0.304154	-0.289108
(CLS-7 RI) - (CLS-5 RI)	3	0.485274	0.00416055	6746949	0.477119	0.493428
(CLS-7 RI) - (CLS-6 RI)	1	-0.37508	0.00442205	6746949	-0.383747	-0.366413
(CLS-7 RI) - (CLS-6 RI)	2	-0.180981	0.00372092	6746949	-0.188273	-0.173688
(CLS-7 RI) - (CLS-6 RI)	3	0.668733	0.00404887	6746949	0.660797	0.676668
(CLS-7 RI) - (CLS-8 RI)	1	-0.0741118	0.00445538	6746949	-0.0828441	-0.0653794
(CLS-7 RI) - (CLS-8 RI)	2	0.422435	0.00367473	6746949	0.415233	0.429638
(CLS-7 RI) - (CLS-8 RI)	3	0.453513	0.00399838	6746949	0.445676	0.46135
(CLS-7 RI) - (CLS-9 RI)	1	-0.253515	0.00459692	6746949	-0.262524	-0.244505
(CLS-7 RI) - (CLS-9 RI)	2	-0.092855	0.00396679	6746949	-0.10063	-0.0850803
(CLS-7 RI) - (CLS-9 RI)	3	0.274162	0.00424944	6746949	0.265833	0.282491
(CLS-7 RI) - REGALONA RI	1	-0.482893	0.00446765	6746949	-0.491649	-0.474136
(CLS-7 RI) - REGALONA RI	2	0.0208554	0.00397243	6746949	0.0130696	0.0286412
(CLS-7 RI) - REGALONA RI	3	-0.211634	0.00405902	6746949	-0.21959	-0.203679
(CLS-8 FI) - (CLS-1 RI)	1	-0.0889763	0.00419804	6746949	-0.0972043	-0.0807483
(CLS-8 FI) - (CLS-1 RI)	2	-0.239464	0.00458203	6746949	-0.248445	-0.230484
(CLS-8 FI) - (CLS-1 RI)	3	0.222318	0.00445919	6746949	0.213578	0.231057
(CLS-8 FI) - (CLS-2 RI)	1	-0.217367	0.00418277	6746949	-0.225565	-0.209169
(CLS-8 FI) - (CLS-2 RI)	2	-0.00980234	0.00457557	6746949	-0.0187703	-0.000834391
(CLS-8 FI) - (CLS-2 RI)	3	-0.0813931	0.00446464	6746949	-0.0901437	-0.0726426
(CLS-8 FI) - (CLS-3 FI)	1	0.465555	0.0038069	6746949	0.458093	0.473016
(CLS-8 FI) - (CLS-3 FI)	2	0.277795	0.003919	6746949	0.270114	0.285477
(CLS-8 FI) - (CLS-3 FI)	3	-0.476929	0.0046809	6746949	-0.486103	-0.467755
(CLS-8 FI) - (CLS-3 RI)	1	-0.338808	0.00463015	6746949	-0.347883	-0.329733
(CLS-8 FI) - (CLS-3 RI)	2	-0.277587	0.00486812	6746949	-0.287128	-0.268046
(CLS-8 FI) - (CLS-3 RI)	3	-0.120652	0.0046682	6746949	-0.129802	-0.111503
(CLS-8 FI) - (CLS-4 FI)	1	-0.0254134	0.00437519	6746949	-0.0339886	-0.0168382
(CLS-8 FI) - (CLS-4 FI)	2	-0.535491	0.00489675	6746949	-0.545088	-0.525893
(CLS-8 FI) - (CLS-4 FI)	3	0.496666	0.00453798	6746949	0.487771	0.50556
(CLS-8 FI) - (CLS-4 RI)	1	-0.513599	0.00485446	6746949	-0.523114	-0.504085
(CLS-8 FI) - (CLS-4 RI)	2	-0.118592	0.00433533	6746949	-0.127089	-0.110095
(CLS-8 FI) - (CLS-4 RI)	3	1.08594	0.00411188	6746949	1.07788	1.094
(CLS-8 FI) - (CLS-5 FI)	1	-0.202432	0.00409021	6746949	-0.210449	-0.194415
(CLS-8 FI) - (CLS-5 FI)	2	-0.255624	0.0044532	6746949	-0.264353	-0.246896
(CLS-8 FI) - (CLS-5 FI)	3	0.403235	0.0042086	6746949	0.394986	0.411484
(CLS-8 FI) - (CLS-5 RI)	1	-0.398608	0.00442845	6746949	-0.407288	-0.389929
(CLS-8 FI) - (CLS-5 RI)	2	-0.440863	0.00415153	6746949	-0.449	-0.432727
(CLS-8 FI) - (CLS-5 RI)	3	0.449905	0.00444204	6746949	0.441198	0.458611
(CLS-8 FI) - (CLS-6 RI)	1	-0.510637	0.00445771	6746949	-0.519374	-0.5019
(CLS-8 FI) - (CLS-6 RI)	2	-0.325213	0.00404272	6746949	-0.333137	-0.317289
(CLS-8 FI) - (CLS-6 RI)	3	0.633364	0.0043375	6746949	0.624862	0.641865
(CLS-8 FI) - (CLS-7 RI)	1	-0.135557	0.00397147	6746949	-0.143341	-0.127773
(CLS-8 FI) - (CLS-7 RI)	2	-0.144232	0.00411509	6746949	-0.152298	-0.136167
(CLS-8 FI) - (CLS-7 RI)	3	-0.035369	0.00396476	6746949	-0.0431398	-0.0275982
(CLS-8 FI) - (CLS-8 RI)	1	-0.209668	0.0044901	6746949	-0.218469	-0.200868
(CLS-8 FI) - (CLS-8 RI)	2	0.278203	0.00399864	6746949	0.270366	0.28604
(CLS-8 FI) - (CLS-8 RI)	3	0.418144	0.00429054	6746949	0.409735	0.426553
(CLS-8 FI) - (CLS-9 FI)	1	-0.0277604	0.00411026	6746949	-0.0358163	-0.0197044
(CLS-8 FI) - (CLS-9 FI)	2	-0.556935	0.0042428	6746949	-0.565251	-0.54862
(CLS-8 FI) - (CLS-9 FI)	3	0.324756	0.00426356	6746949	0.316399	0.333112
(CLS-8 FI) - (CLS-9 RI)	1	-0.389071	0.00463097	6746949	-0.398148	-0.379995
(CLS-8 FI) - (CLS-9 RI)	2	-0.237088	0.00426989	6746949	-0.245456	-0.228719
(CLS-8 FI) - (CLS-9 RI)	3	0.238793	0.00452553	6746949	0.229923	0.247663
(CLS-8 FI) - REGALONA FI	1	-0.422644	0.00408602	6746949	-0.430652	-0.414635
(CLS-8 FI) - REGALONA FI	2	-0.119302	0.00417889	6746949	-0.127493	-0.111112
(CLS-8 FI) - REGALONA FI	3	0.05432	0.00400527	6746949	0.0464698	0.0621702
(CLS-8 FI) - REGALONA RI	1	-0.618449	0.00450319	6746949	-0.627275	-0.609623
(CLS-8 FI) - REGALONA RI	2	-0.123377	0.00427484	6746949	-0.131756	-0.114999
(CLS-8 FI) - REGALONA RI	3	-0.247003	0.00434751	6746949	-0.255524	-0.238482
(CLS-8 RI) - (CLS-3 RI)	1	-0.129139	0.00505072	6746949	-0.139038	-0.11924
(CLS-8 RI) - (CLS-3 RI)	2	-0.55579	0.00450264	6746949	-0.564615	-0.546965
(CLS-8 RI) - (CLS-3 RI)	3	-0.538797	0.00469735	6746949	-0.548003	-0.52959
(CLS-8 RI) - (CLS-4 RI)	1	-0.303931	0.0052566	6746949	-0.314234	-0.293628
(CLS-8 RI) - (CLS-4 RI)	2	-0.396795	0.00391965	6746949	-0.404478	-0.389113
(CLS-8 RI) - (CLS-4 RI)	3	0.667794	0.00413591	6746949	0.659688	0.6759
(CLS-8 RI) - (CLS-5 RI)	1	-0.18894	0.00486629	6746949	-0.198478	-0.179402
(CLS-8 RI) - (CLS-5 RI)	2	-0.719066	0.00371714	6746949	-0.726352	-0.711781
(CLS-8 RI) - (CLS-5 RI)	3	0.0317604	0.00446871	6746949	0.0230019	0.040519
(CLS-8 RI) - (CLS-9 RI)	1	-0.179403	0.00505132	6746949	-0.189303	-0.169502
(CLS-8 RI) - (CLS-9 RI)	2	-0.51529	0.00384778	6746949	-0.522832	-0.507749
(CLS-8 RI) - (CLS-9 RI)	3	-0.179351	0.00455315	6746949	-0.188275	-0.170427
(CLS-8 RI) - REGALONA RI	1	-0.408781	0.00493372	6746949	-0.418451	-0.399111
(CLS-8 RI) - REGALONA RI	2	-0.40158	0.00385267	6746949	-0.409131	-0.394029
(CLS-8 RI) - REGALONA RI	3	-0.665147	0.00437969	6746949	-0.673731	-0.656563
(CLS-9 FI) - (CLS-1 RI)	1	-0.0612159	0.004294	6746949	-0.069632	-0.0527999
(CLS-9 FI) - (CLS-1 RI)	2	0.317471	0.00442167	6746949	0.308805	0.326137
(CLS-9 FI) - (CLS-1 RI)	3	-0.102438	0.00446188	6746949	-0.111183	-0.093693
(CLS-9 FI) - (CLS-2 RI)	1	-0.189607	0.00427901	6746949	-0.197993	-0.18122
(CLS-9 FI) - (CLS-2 RI)	2	0.547133	0.00441712	6746949	0.538476	0.55579
(CLS-9 FI) - (CLS-2 RI)	3	-0.406149	0.00446897	6746949	-0.414908	-0.39739
(CLS-9 FI) - (CLS-3 RI)	1	-0.311047	0.00471721	6746949	-0.320293	-0.301802
(CLS-9 FI) - (CLS-3 RI)	2	0.279348	0.00471716	6746949	0.270103	0.288594
(CLS-9 FI) - (CLS-3 RI)	3	-0.445408	0.00467254	6746949	-0.454566	-0.43625
(CLS-9 FI) - (CLS-4 RI)	1	-0.485839	0.0049375	6746949	-0.495516	-0.476161
(CLS-9 FI) - (CLS-4 RI)	2	0.438343	0.00416669	6746949	0.430176	0.446509
(CLS-9 FI) - (CLS-4 RI)	3	0.761183	0.00410974	6746949	0.753128	0.769238
(CLS-9 FI) - (CLS-5 RI)	1	-0.370848	0.00451937	6746949	-0.379706	-0.36199
(CLS-9 FI) - (CLS-5 RI)	2	0.116072	0.00397175	6746949	0.108287	0.123856
(CLS-9 FI) - (CLS-5 RI)	3	0.125149	0.00444351	6746949	0.11644	0.133858
(CLS-9 FI) - (CLS-6 RI)	1	-0.482877	0.004548	6746949	-0.49179	-0.473963
(CLS-9 FI) - (CLS-6 RI)	2	0.231722	0.00385911	6746949	0.224158	0.239286
(CLS-9 FI) - (CLS-6 RI)	3	0.308608	0.00433799	6746949	0.300106	0.31711
(CLS-9 FI) - (CLS-7 RI)	1	-0.107796	0.00407274	6746949	-0.115779	-0.0998138
(CLS-9 FI) - (CLS-7 RI)	2	0.412703	0.00393676	6746949	0.404987	0.420419
(CLS-9 FI) - (CLS-7 RI)	3	-0.360125	0.00396935	6746949	-0.367904	-0.352345
(CLS-9 FI) - (CLS-8 RI)	1	-0.181908	0.00457989	6746949	-0.190884	-0.172932
(CLS-9 FI) - (CLS-8 RI)	2	0.835138	0.00381943	6746949	0.827652	0.842624
(CLS-9 FI) - (CLS-8 RI)	3	0.0933885	0.00429224	6746949	0.0849759	0.101801
(CLS-9 FI) - (CLS-9 RI)	1	-0.361311	0.00471799	6746949	-0.370558	-0.352064
(CLS-9 FI) - (CLS-9 RI)	2	0.319848	0.00409736	6746949	0.311817	0.327878
(CLS-9 FI) - (CLS-9 RI)	3	-0.0859624	0.0045281	6746949	-0.0948373	-0.0770875
(CLS-9 FI) - REGALONA FI	1	-0.394883	0.00418438	6746949	-0.403084	-0.386682
(CLS-9 FI) - REGALONA FI	2	0.437633	0.00400365	6746949	0.429786	0.44548
(CLS-9 FI) - REGALONA FI	3	-0.270436	0.00400928	6746949	-0.278294	-0.262578
(CLS-9 FI) - REGALONA RI	1	-0.590689	0.00459254	6746949	-0.59969	-0.581688
(CLS-9 FI) - REGALONA RI	2	0.433558	0.00410366	6746949	0.425515	0.441601
(CLS-9 FI) - REGALONA RI	3	-0.571759	0.00435287	6746949	-0.58029	-0.563227
(CLS-9 RI) - REGALONA RI	1	-0.229378	0.00506063	6746949	-0.239297	-0.219459
(CLS-9 RI) - REGALONA RI	2	0.11371	0.00413236	6746949	0.105611	0.12181
(CLS-9 RI) - REGALONA RI	3	-0.485796	0.00460943	6746949	-0.494831	-0.476762
REGALONA FI - (CLS-1 RI)	1	0.333667	0.0042702	6746949	0.325298	0.342037
REGALONA FI - (CLS-1 RI)	2	-0.120162	0.00436216	6746949	-0.128712	-0.111612
REGALONA FI - (CLS-1 RI)	3	0.167998	0.00421682	6746949	0.159733	0.176262
REGALONA FI - (CLS-2 RI)	1	0.205277	0.00425424	6746949	0.196938	0.213615
REGALONA FI - (CLS-2 RI)	2	0.1095	0.00435584	6746949	0.100963	0.118037
REGALONA FI - (CLS-2 RI)	3	-0.135713	0.00422288	6746949	-0.14399	-0.127436
REGALONA FI - (CLS-3 RI)	1	0.083836	0.004694	6746949	0.0746359	0.093036
REGALONA FI - (CLS-3 RI)	2	-0.158285	0.00466169	6746949	-0.167421	-0.149148
REGALONA FI - (CLS-3 RI)	3	-0.174972	0.00443757	6746949	-0.18367	-0.166275
REGALONA FI - (CLS-4 RI)	1	-0.0909556	0.00491428	6746949	-0.100587	-0.0813237
REGALONA FI - (CLS-4 RI)	2	0.00071005	0.00410252	6746949	-0.00733075	0.00875085
REGALONA FI - (CLS-4 RI)	3	1.03162	0.00384679	6746949	1.02408	1.03916
REGALONA FI - (CLS-5 RI)	1	0.0240354	0.00449475	6746949	0.0152258	0.0328449
REGALONA FI - (CLS-5 RI)	2	-0.321561	0.00390706	6746949	-0.329219	-0.313903
REGALONA FI - (CLS-5 RI)	3	0.395585	0.00419846	6746949	0.387356	0.403813
REGALONA FI - (CLS-6 RI)	1	-0.0879933	0.0045228	6746949	-0.0968579	-0.0791288
REGALONA FI - (CLS-6 RI)	2	-0.205911	0.00379151	6746949	-0.213342	-0.198479
REGALONA FI - (CLS-6 RI)	3	0.579044	0.00408752	6746949	0.571032	0.587055
REGALONA FI - (CLS-7 RI)	1	0.287087	0.0040473	6746949	0.279154	0.29502
REGALONA FI - (CLS-7 RI)	2	-0.02493	0.003869	6746949	-0.0325131	-0.0173469
REGALONA FI - (CLS-7 RI)	3	-0.089689	0.00369034	6746949	-0.0969219	-0.0824561
REGALONA FI - (CLS-8 RI)	1	0.212975	0.0045568	6746949	0.204044	0.221906
REGALONA FI - (CLS-8 RI)	2	0.397505	0.0037459	6746949	0.390163	0.404847
REGALONA FI - (CLS-8 RI)	3	0.363824	0.00403787	6746949	0.35591	0.371738
REGALONA FI - (CLS-9 RI)	1	0.0335724	0.00469447	6746949	0.0243714	0.0427734
REGALONA FI - (CLS-9 RI)	2	-0.117785	0.00403304	6746949	-0.12569	-0.10988
REGALONA FI - (CLS-9 RI)	3	0.184473	0.0042869	6746949	0.176071	0.192875
REGALONA FI - REGALONA RI	1	-0.195806	0.0045669	6746949	-0.204757	-0.186855
REGALONA FI - REGALONA RI	2	-0.00407461	0.00403853	6746949	-0.01199	0.00384077
REGALONA FI - REGALONA RI	3	-0.301323	0.00409901	6746949	-0.309357	-0.293289

## Sheet: NIR_effectSize
contrast	repetition	effect.size	SE	df	lower.CL	upper.CL
(CLS-1 FI) - (CLS-1 RI)	1	-0.146872	0.00407007	6750006	-0.154849	-0.138895
(CLS-1 FI) - (CLS-1 RI)	2	-0.304941	0.00432924	6750006	-0.313426	-0.296455
(CLS-1 FI) - (CLS-1 RI)	3	-0.00592836	0.00438933	6750006	-0.0145313	0.00267457
(CLS-1 FI) - (CLS-2 FI)	1	0.381334	0.00365288	6750006	0.374175	0.388494
(CLS-1 FI) - (CLS-2 FI)	2	-0.748212	0.00386759	6750006	-0.755793	-0.740632
(CLS-1 FI) - (CLS-2 FI)	3	0.0514179	0.00439134	6750006	0.042811	0.0600248
(CLS-1 FI) - (CLS-2 RI)	1	0.0397348	0.00405389	6750006	0.0317893	0.0476803
(CLS-1 FI) - (CLS-2 RI)	2	-0.0259701	0.00431931	6750006	-0.0344358	-0.0175044
(CLS-1 FI) - (CLS-2 RI)	3	0.0792158	0.00439574	6750006	0.0706003	0.0878313
(CLS-1 FI) - (CLS-3 FI)	1	0.309978	0.00366412	6750006	0.302797	0.31716
(CLS-1 FI) - (CLS-3 FI)	2	-0.105856	0.00362047	6750006	-0.112952	-0.0987597
(CLS-1 FI) - (CLS-3 FI)	3	-0.159136	0.00461285	6750006	-0.168177	-0.150095
(CLS-1 FI) - (CLS-3 RI)	1	0.437371	0.00451142	6750006	0.428529	0.446213
(CLS-1 FI) - (CLS-3 RI)	2	-0.428792	0.00463148	6750006	-0.437869	-0.419714
(CLS-1 FI) - (CLS-3 RI)	3	-0.0977056	0.00460022	6750006	-0.106722	-0.0886893
(CLS-1 FI) - (CLS-4 FI)	1	-0.0215398	0.0042527	6750006	-0.0298749	-0.0132047
(CLS-1 FI) - (CLS-4 FI)	2	-0.209601	0.00465988	6750006	-0.218734	-0.200468
(CLS-1 FI) - (CLS-4 FI)	3	0.580442	0.00447069	6750006	0.57168	0.589204
(CLS-1 FI) - (CLS-4 RI)	1	0.025941	0.00473028	6750006	0.0166698	0.0352121
(CLS-1 FI) - (CLS-4 RI)	2	-0.0871249	0.00406805	6750006	-0.0950981	-0.0791517
(CLS-1 FI) - (CLS-4 RI)	3	0.808199	0.00403195	6750006	0.800296	0.816101
(CLS-1 FI) - (CLS-5 FI)	1	-0.122482	0.0039585	6750006	-0.130241	-0.114724
(CLS-1 FI) - (CLS-5 FI)	2	-0.673054	0.00419698	6750006	-0.68128	-0.664828
(CLS-1 FI) - (CLS-5 FI)	3	0.860784	0.00413941	6750006	0.85267	0.868897
(CLS-1 FI) - (CLS-5 RI)	1	0.00770433	0.0043053	6750006	-0.000733906	0.0161426
(CLS-1 FI) - (CLS-5 RI)	2	-1.01225	0.00387929	6750006	-1.01985	-1.00464
(CLS-1 FI) - (CLS-5 RI)	3	0.176214	0.0043721	6750006	0.167645	0.184783
(CLS-1 FI) - (CLS-6 RI)	1	-0.503947	0.00433593	6750006	-0.512446	-0.495449
(CLS-1 FI) - (CLS-6 RI)	2	-0.92268	0.00376082	6750006	-0.930052	-0.915309
(CLS-1 FI) - (CLS-6 RI)	3	0.462215	0.0042633	6750006	0.453859	0.470571
(CLS-1 FI) - (CLS-7 RI)	1	-0.201902	0.00383617	6750006	-0.209421	-0.194383
(CLS-1 FI) - (CLS-7 RI)	2	-0.224364	0.00383284	6750006	-0.231876	-0.216852
(CLS-1 FI) - (CLS-7 RI)	3	-0.365399	0.00388834	6750006	-0.37302	-0.357778
(CLS-1 FI) - (CLS-8 FI)	1	0.288125	0.00387592	6750006	0.280529	0.295722
(CLS-1 FI) - (CLS-8 FI)	2	0.0419749	0.00414476	6750006	0.0338513	0.0500985
(CLS-1 FI) - (CLS-8 FI)	3	0.162178	0.00418785	6750006	0.15397	0.170386
(CLS-1 FI) - (CLS-8 RI)	1	0.0570131	0.004369	6750006	0.04845	0.0655762
(CLS-1 FI) - (CLS-8 RI)	2	-0.0789245	0.00370422	6750006	-0.0861846	-0.0716644
(CLS-1 FI) - (CLS-8 RI)	3	0.135896	0.00421608	6750006	0.127633	0.14416
(CLS-1 FI) - (CLS-9 FI)	1	0.221521	0.00397987	6750006	0.213721	0.229321
(CLS-1 FI) - (CLS-9 FI)	2	-0.935267	0.00397486	6750006	-0.943057	-0.927476
(CLS-1 FI) - (CLS-9 FI)	3	0.717493	0.00419278	6750006	0.709275	0.72571
(CLS-1 FI) - (CLS-9 RI)	1	0.0434772	0.00451381	6750006	0.0346303	0.0523241
(CLS-1 FI) - (CLS-9 RI)	2	-0.756999	0.00400065	6750006	-0.76484	-0.749158
(CLS-1 FI) - (CLS-9 RI)	3	-0.000768005	0.00445721	6750006	-0.00950398	0.00796797
(CLS-1 FI) - REGALONA FI	1	0.0203514	0.00395273	6750006	0.0126042	0.0280986
(CLS-1 FI) - REGALONA FI	2	0.126097	0.00390104	6750006	0.118451	0.133743
(CLS-1 FI) - REGALONA FI	3	0.18207	0.00392867	6750006	0.17437	0.18977
(CLS-1 FI) - REGALONA RI	1	-0.00253511	0.00438076	6750006	-0.0111212	0.00605102
(CLS-1 FI) - REGALONA RI	2	0.0210036	0.00400319	6750006	0.0131575	0.0288497
(CLS-1 FI) - REGALONA RI	3	-0.618719	0.00428157	6750006	-0.627111	-0.610327
(CLS-1 RI) - (CLS-2 RI)	1	0.186607	0.00436325	6750006	0.178055	0.195158
(CLS-1 RI) - (CLS-2 RI)	2	0.27897	0.00473946	6750006	0.269681	0.28826
(CLS-1 RI) - (CLS-2 RI)	3	0.0851441	0.00465491	6750006	0.0760207	0.0942676
(CLS-1 RI) - (CLS-3 RI)	1	0.584243	0.00479223	6750006	0.57485	0.593636
(CLS-1 RI) - (CLS-3 RI)	2	-0.123851	0.00502378	6750006	-0.133698	-0.114005
(CLS-1 RI) - (CLS-3 RI)	3	-0.0917772	0.00484846	6750006	-0.10128	-0.0822744
(CLS-1 RI) - (CLS-4 RI)	1	0.172813	0.00499792	6750006	0.163017	0.182609
(CLS-1 RI) - (CLS-4 RI)	2	0.217816	0.00451134	6750006	0.208974	0.226658
(CLS-1 RI) - (CLS-4 RI)	3	0.814127	0.00431311	6750006	0.805673	0.82258
(CLS-1 RI) - (CLS-5 RI)	1	0.154576	0.0045977	6750006	0.145565	0.163588
(CLS-1 RI) - (CLS-5 RI)	2	-0.707305	0.00433709	6750006	-0.715806	-0.698805
(CLS-1 RI) - (CLS-5 RI)	3	0.182143	0.00463261	6750006	0.173063	0.191222
(CLS-1 RI) - (CLS-8 RI)	1	0.203885	0.00465751	6750006	0.194756	0.213014
(CLS-1 RI) - (CLS-8 RI)	2	0.226016	0.00418627	6750006	0.217811	0.234221
(CLS-1 RI) - (CLS-8 RI)	3	0.141825	0.00448565	6750006	0.133033	0.150616
(CLS-1 RI) - (CLS-9 RI)	1	0.190349	0.00479359	6750006	0.180954	0.199744
(CLS-1 RI) - (CLS-9 RI)	2	-0.452058	0.00444726	6750006	-0.460775	-0.443342
(CLS-1 RI) - (CLS-9 RI)	3	0.00516035	0.00471299	6750006	-0.00407695	0.0143977
(CLS-1 RI) - REGALONA RI	1	0.144337	0.00466841	6750006	0.135187	0.153487
(CLS-1 RI) - REGALONA RI	2	0.325944	0.0044535	6750006	0.317216	0.334673
(CLS-1 RI) - REGALONA RI	3	-0.61279	0.00454719	6750006	-0.621703	-0.603878
(CLS-2 FI) - (CLS-1 RI)	1	-0.528206	0.00399436	6750006	-0.536035	-0.520377
(CLS-2 FI) - (CLS-1 RI)	2	0.443272	0.004328	6750006	0.434789	0.451754
(CLS-2 FI) - (CLS-1 RI)	3	-0.0573463	0.00465075	6750006	-0.0664616	-0.048231
(CLS-2 FI) - (CLS-2 RI)	1	-0.341599	0.00397654	6750006	-0.349393	-0.333805
(CLS-2 FI) - (CLS-2 RI)	2	0.722242	0.00432165	6750006	0.713772	0.730712
(CLS-2 FI) - (CLS-2 RI)	3	0.0277979	0.00465673	6750006	0.0186708	0.0369249
(CLS-2 FI) - (CLS-3 FI)	1	-0.0713558	0.00357622	6750006	-0.078365	-0.0643465
(CLS-2 FI) - (CLS-3 FI)	2	0.642356	0.00362203	6750006	0.635257	0.649456
(CLS-2 FI) - (CLS-3 FI)	3	-0.210554	0.00486239	6750006	-0.220084	-0.201024
(CLS-2 FI) - (CLS-3 RI)	1	0.056037	0.00443952	6750006	0.0473357	0.0647383
(CLS-2 FI) - (CLS-3 RI)	2	0.31942	0.00462884	6750006	0.310348	0.328493
(CLS-2 FI) - (CLS-3 RI)	3	-0.149123	0.00485036	6750006	-0.15863	-0.139617
(CLS-2 FI) - (CLS-4 FI)	1	-0.402874	0.00417945	6750006	-0.411065	-0.394682
(CLS-2 FI) - (CLS-4 FI)	2	0.538611	0.00465986	6750006	0.529478	0.547745
(CLS-2 FI) - (CLS-4 FI)	3	0.529024	0.00472714	6750006	0.519759	0.538289
(CLS-2 FI) - (CLS-4 RI)	1	-0.355393	0.00466425	6750006	-0.364535	-0.346251
(CLS-2 FI) - (CLS-4 RI)	2	0.661087	0.00406969	6750006	0.653111	0.669064
(CLS-2 FI) - (CLS-4 RI)	3	0.756781	0.00431436	6750006	0.748325	0.765237
(CLS-2 FI) - (CLS-5 FI)	1	-0.503817	0.00388043	6750006	-0.511422	-0.496211
(CLS-2 FI) - (CLS-5 FI)	2	0.0751584	0.00419083	6750006	0.0669446	0.0833723
(CLS-2 FI) - (CLS-5 FI)	3	0.809366	0.0044149	6750006	0.800713	0.818019
(CLS-2 FI) - (CLS-5 RI)	1	-0.37363	0.00423277	6750006	-0.381926	-0.365334
(CLS-2 FI) - (CLS-5 RI)	2	-0.264034	0.00386779	6750006	-0.271615	-0.256453
(CLS-2 FI) - (CLS-5 RI)	3	0.124796	0.00463435	6750006	0.115713	0.13388
(CLS-2 FI) - (CLS-6 RI)	1	-0.885281	0.0042673	6750006	-0.893645	-0.876918
(CLS-2 FI) - (CLS-6 RI)	2	-0.174468	0.00375027	6750006	-0.181819	-0.167118
(CLS-2 FI) - (CLS-6 RI)	3	0.410797	0.0045316	6750006	0.401915	0.419679
(CLS-2 FI) - (CLS-7 RI)	1	-0.583236	0.00375616	6750006	-0.590598	-0.575874
(CLS-2 FI) - (CLS-7 RI)	2	0.523848	0.0038326	6750006	0.516336	0.53136
(CLS-2 FI) - (CLS-7 RI)	3	-0.416817	0.00418153	6750006	-0.425012	-0.408621
(CLS-2 FI) - (CLS-8 FI)	1	-0.0932087	0.0037931	6750006	-0.100643	-0.0857743
(CLS-2 FI) - (CLS-8 FI)	2	0.790187	0.0041481	6750006	0.782057	0.798317
(CLS-2 FI) - (CLS-8 FI)	3	0.11076	0.00446095	6750006	0.102016	0.119503
(CLS-2 FI) - (CLS-8 RI)	1	-0.324321	0.00429721	6750006	-0.332743	-0.315899
(CLS-2 FI) - (CLS-8 RI)	2	0.669288	0.00370615	6750006	0.662024	0.676552
(CLS-2 FI) - (CLS-8 RI)	3	0.0844783	0.00448749	6750006	0.075683	0.0932736
(CLS-2 FI) - (CLS-9 FI)	1	-0.159813	0.00389974	6750006	-0.167457	-0.15217
(CLS-2 FI) - (CLS-9 FI)	2	-0.187055	0.00396471	6750006	-0.194825	-0.179284
(CLS-2 FI) - (CLS-9 FI)	3	0.666075	0.00446511	6750006	0.657323	0.674826
(CLS-2 FI) - (CLS-9 RI)	1	-0.337857	0.00444445	6750006	-0.346568	-0.329146
(CLS-2 FI) - (CLS-9 RI)	2	-0.00878654	0.00399304	6750006	-0.0166128	-0.000960327
(CLS-2 FI) - (CLS-9 RI)	3	-0.0521859	0.00471486	6750006	-0.0614269	-0.0429449
(CLS-2 FI) - REGALONA FI	1	-0.360983	0.0038735	6750006	-0.368575	-0.353391
(CLS-2 FI) - REGALONA FI	2	0.874309	0.00390578	6750006	0.866654	0.881964
(CLS-2 FI) - REGALONA FI	3	0.130652	0.00421856	6750006	0.122384	0.13892
(CLS-2 FI) - REGALONA RI	1	-0.383869	0.00430956	6750006	-0.392316	-0.375423
(CLS-2 FI) - REGALONA RI	2	0.769216	0.00400636	6750006	0.761363	0.777068
(CLS-2 FI) - REGALONA RI	3	-0.670137	0.0045497	6750006	-0.679054	-0.661219
(CLS-2 RI) - (CLS-3 RI)	1	0.397636	0.00477723	6750006	0.388273	0.407
(CLS-2 RI) - (CLS-3 RI)	2	-0.402822	0.00501699	6750006	-0.412655	-0.392989
(CLS-2 RI) - (CLS-3 RI)	3	-0.176921	0.00485439	6750006	-0.186436	-0.167407
(CLS-2 RI) - (CLS-4 RI)	1	-0.0137938	0.00498468	6750006	-0.0235636	-0.00402406
(CLS-2 RI) - (CLS-4 RI)	2	-0.0611547	0.00450221	6750006	-0.0699789	-0.0523306
(CLS-2 RI) - (CLS-4 RI)	3	0.728983	0.00431845	6750006	0.720519	0.737447
(CLS-2 RI) - (CLS-5 RI)	1	-0.0320305	0.00458336	6750006	-0.0410137	-0.0230473
(CLS-2 RI) - (CLS-5 RI)	2	-0.986276	0.00433201	6750006	-0.994767	-0.977785
(CLS-2 RI) - (CLS-5 RI)	3	0.0969985	0.00463844	6750006	0.0879073	0.10609
(CLS-2 RI) - (CLS-8 RI)	1	0.0172783	0.00464321	6750006	0.00817779	0.0263788
(CLS-2 RI) - (CLS-8 RI)	2	-0.0529544	0.00417639	6750006	-0.0611399	-0.0447688
(CLS-2 RI) - (CLS-8 RI)	3	0.0566804	0.00449174	6750006	0.0478768	0.065484
(CLS-2 RI) - (CLS-9 RI)	1	0.00374238	0.00477973	6750006	-0.00562572	0.0131105
(CLS-2 RI) - (CLS-9 RI)	2	-0.731029	0.00444112	6750006	-0.739733	-0.722324
(CLS-2 RI) - (CLS-9 RI)	3	-0.0799838	0.00471897	6750006	-0.0892328	-0.0707348
(CLS-2 RI) - REGALONA RI	1	-0.0422699	0.00465432	6750006	-0.0513922	-0.0331476
(CLS-2 RI) - REGALONA RI	2	0.0469737	0.00444375	6750006	0.0382642	0.0556833
(CLS-2 RI) - REGALONA RI	3	-0.697935	0.00455423	6750006	-0.706861	-0.689008
(CLS-3 FI) - (CLS-1 RI)	1	-0.45685	0.00400445	6750006	-0.464699	-0.449002
(CLS-3 FI) - (CLS-1 RI)	2	-0.199085	0.0041122	6750006	-0.207145	-0.191025
(CLS-3 FI) - (CLS-1 RI)	3	0.153207	0.00486044	6750006	0.143681	0.162734
(CLS-3 FI) - (CLS-2 RI)	1	-0.270244	0.00398692	6750006	-0.278058	-0.262429
(CLS-3 FI) - (CLS-2 RI)	2	0.0798856	0.00410228	6750006	0.0718452	0.0879259
(CLS-3 FI) - (CLS-2 RI)	3	0.238352	0.00486644	6750006	0.228814	0.24789
(CLS-3 FI) - (CLS-3 RI)	1	0.127393	0.00444929	6750006	0.118672	0.136113
(CLS-3 FI) - (CLS-3 RI)	2	-0.322936	0.00442905	6750006	-0.331617	-0.314255
(CLS-3 FI) - (CLS-3 RI)	3	0.0614303	0.00505149	6750006	0.0515295	0.071331
(CLS-3 FI) - (CLS-4 FI)	1	-0.331518	0.00418925	6750006	-0.339729	-0.323307
(CLS-3 FI) - (CLS-4 FI)	2	-0.103745	0.00445912	6750006	-0.112485	-0.0950054
(CLS-3 FI) - (CLS-4 FI)	3	0.739578	0.00493544	6750006	0.729905	0.749251
(CLS-3 FI) - (CLS-4 RI)	1	-0.284037	0.00467309	6750006	-0.293196	-0.274878
(CLS-3 FI) - (CLS-4 RI)	2	0.0187308	0.0038367	6750006	0.011211	0.0262506
(CLS-3 FI) - (CLS-4 RI)	3	0.967334	0.00454241	6750006	0.958431	0.976237
(CLS-3 FI) - (CLS-5 FI)	1	-0.432461	0.00389085	6750006	-0.440087	-0.424835
(CLS-3 FI) - (CLS-5 FI)	2	-0.567198	0.00397199	6750006	-0.574983	-0.559413
(CLS-3 FI) - (CLS-5 FI)	3	1.01992	0.00463819	6750006	1.01083	1.02901
(CLS-3 FI) - (CLS-5 RI)	1	-0.302274	0.00424248	6750006	-0.310589	-0.293959
(CLS-3 FI) - (CLS-5 RI)	2	-0.90639	0.00363396	6750006	-0.913513	-0.899268
(CLS-3 FI) - (CLS-5 RI)	3	0.33535	0.00484533	6750006	0.325853	0.344847
(CLS-3 FI) - (CLS-6 RI)	1	-0.813926	0.0042763	6750006	-0.822307	-0.805544
(CLS-3 FI) - (CLS-6 RI)	2	-0.816825	0.00350741	6750006	-0.823699	-0.80995
(CLS-3 FI) - (CLS-6 RI)	3	0.621351	0.0047481	6750006	0.612044	0.630657
(CLS-3 FI) - (CLS-7 RI)	1	-0.51188	0.00376681	6750006	-0.519263	-0.504498
(CLS-3 FI) - (CLS-7 RI)	2	-0.118508	0.00358605	6750006	-0.125537	-0.11148
(CLS-3 FI) - (CLS-7 RI)	3	-0.206263	0.0044123	6750006	-0.214911	-0.197615
(CLS-3 FI) - (CLS-8 RI)	1	-0.252965	0.00430684	6750006	-0.261406	-0.244524
(CLS-3 FI) - (CLS-8 RI)	2	0.0269312	0.00344857	6750006	0.0201721	0.0336903
(CLS-3 FI) - (CLS-8 RI)	3	0.295032	0.00470493	6750006	0.285811	0.304254
(CLS-3 FI) - (CLS-9 FI)	1	-0.0884574	0.00391058	6750006	-0.096122	-0.0807928
(CLS-3 FI) - (CLS-9 FI)	2	-0.829411	0.00373597	6750006	-0.836733	-0.822089
(CLS-3 FI) - (CLS-9 FI)	3	0.876628	0.00468553	6750006	0.867445	0.885812
(CLS-3 FI) - (CLS-9 RI)	1	-0.266501	0.00445375	6750006	-0.27523	-0.257772
(CLS-3 FI) - (CLS-9 RI)	2	-0.651143	0.00376377	6750006	-0.65852	-0.643766
(CLS-3 FI) - (CLS-9 RI)	3	0.158368	0.00492184	6750006	0.148721	0.168014
(CLS-3 FI) - REGALONA FI	1	-0.289627	0.00388413	6750006	-0.29724	-0.282014
(CLS-3 FI) - REGALONA FI	2	0.231953	0.00365961	6750006	0.22478	0.239125
(CLS-3 FI) - REGALONA FI	3	0.341206	0.00444933	6750006	0.332485	0.349926
(CLS-3 FI) - REGALONA RI	1	-0.312513	0.00431909	6750006	-0.320979	-0.304048
(CLS-3 FI) - REGALONA RI	2	0.126859	0.00376809	6750006	0.119474	0.134245
(CLS-3 FI) - REGALONA RI	3	-0.459583	0.00476184	6750006	-0.468916	-0.45025
(CLS-3 RI) - (CLS-4 RI)	1	-0.41143	0.00536325	6750006	-0.421942	-0.400918
(CLS-3 RI) - (CLS-4 RI)	2	0.341667	0.00480197	6750006	0.332255	0.351079
(CLS-3 RI) - (CLS-4 RI)	3	0.905904	0.00452876	6750006	0.897028	0.91478
(CLS-3 RI) - (CLS-5 RI)	1	-0.429667	0.00499256	6750006	-0.439452	-0.419882
(CLS-3 RI) - (CLS-5 RI)	2	-0.583454	0.00463681	6750006	-0.592542	-0.574366
(CLS-3 RI) - (CLS-5 RI)	3	0.27392	0.00483314	6750006	0.264447	0.283393
(CLS-3 RI) - (CLS-9 RI)	1	-0.393894	0.00517322	6750006	-0.404033	-0.383755
(CLS-3 RI) - (CLS-9 RI)	2	-0.328207	0.00474052	6750006	-0.337498	-0.318916
(CLS-3 RI) - (CLS-9 RI)	3	0.0969376	0.00491	6750006	0.0873141	0.106561
(CLS-3 RI) - REGALONA RI	1	-0.439906	0.00505784	6750006	-0.449819	-0.429993
(CLS-3 RI) - REGALONA RI	2	0.449795	0.00474787	6750006	0.44049	0.459101
(CLS-3 RI) - REGALONA RI	3	-0.521013	0.00475019	6750006	-0.530323	-0.511703
(CLS-4 FI) - (CLS-1 RI)	1	-0.125332	0.00454841	6750006	-0.134247	-0.116417
(CLS-4 FI) - (CLS-1 RI)	2	-0.0953398	0.00505095	6750006	-0.10524	-0.0854402
(CLS-4 FI) - (CLS-1 RI)	3	-0.58637	0.0047258	6750006	-0.595633	-0.577108
(CLS-4 FI) - (CLS-2 RI)	1	0.0612746	0.004534	6750006	0.0523881	0.0701611
(CLS-4 FI) - (CLS-2 RI)	2	0.183631	0.0050433	6750006	0.173746	0.193515
(CLS-4 FI) - (CLS-2 RI)	3	-0.501226	0.00473098	6750006	-0.510499	-0.491954
(CLS-4 FI) - (CLS-3 RI)	1	0.458911	0.00494746	6750006	0.449214	0.468608
(CLS-4 FI) - (CLS-3 RI)	2	-0.219191	0.00531193	6750006	-0.229602	-0.20878
(CLS-4 FI) - (CLS-3 RI)	3	-0.678148	0.00492309	6750006	-0.687797	-0.668498
(CLS-4 FI) - (CLS-4 RI)	1	0.0474807	0.00514769	6750006	0.0373915	0.05757
(CLS-4 FI) - (CLS-4 RI)	2	0.122476	0.00482965	6750006	0.11301	0.131942
(CLS-4 FI) - (CLS-4 RI)	3	0.227757	0.00438789	6750006	0.219156	0.236357
(CLS-4 FI) - (CLS-5 FI)	1	-0.100943	0.00444886	6750006	-0.109662	-0.0922231
(CLS-4 FI) - (CLS-5 FI)	2	-0.463453	0.0049369	6750006	-0.473129	-0.453777
(CLS-4 FI) - (CLS-5 FI)	3	0.280342	0.00448632	6750006	0.271549	0.289135
(CLS-4 FI) - (CLS-5 RI)	1	0.0292441	0.00476011	6750006	0.0199145	0.0385738
(CLS-4 FI) - (CLS-5 RI)	2	-0.802645	0.0046687	6750006	-0.811796	-0.793495
(CLS-4 FI) - (CLS-5 RI)	3	-0.404228	0.00470814	6750006	-0.413456	-0.395
(CLS-4 FI) - (CLS-6 RI)	1	-0.482407	0.00478766	6750006	-0.491791	-0.473024
(CLS-4 FI) - (CLS-6 RI)	2	-0.71308	0.00457103	6750006	-0.722039	-0.704121
(CLS-4 FI) - (CLS-6 RI)	3	-0.118227	0.00460461	6750006	-0.127252	-0.109202
(CLS-4 FI) - (CLS-7 RI)	1	-0.180362	0.00434034	6750006	-0.188869	-0.171855
(CLS-4 FI) - (CLS-7 RI)	2	-0.0147634	0.00463281	6750006	-0.0238435	-0.00568325
(CLS-4 FI) - (CLS-7 RI)	3	-0.945841	0.00426815	6750006	-0.954206	-0.937475
(CLS-4 FI) - (CLS-8 RI)	1	0.0785529	0.00481782	6750006	0.0691102	0.0879957
(CLS-4 FI) - (CLS-8 RI)	2	0.130676	0.00452748	6750006	0.121803	0.13955
(CLS-4 FI) - (CLS-8 RI)	3	-0.444546	0.004564	6750006	-0.453491	-0.435601
(CLS-4 FI) - (CLS-9 FI)	1	0.243061	0.00446801	6750006	0.234304	0.251818
(CLS-4 FI) - (CLS-9 FI)	2	-0.725666	0.00474866	6750006	-0.734973	-0.716359
(CLS-4 FI) - (CLS-9 FI)	3	0.137051	0.00453698	6750006	0.128158	0.145943
(CLS-4 FI) - (CLS-9 RI)	1	0.065017	0.00494951	6750006	0.0553161	0.0747178
(CLS-4 FI) - (CLS-9 RI)	2	-0.547398	0.00477084	6750006	-0.556749	-0.538047
(CLS-4 FI) - (CLS-9 RI)	3	-0.58121	0.00478886	6750006	-0.590596	-0.571824
(CLS-4 FI) - REGALONA FI	1	0.0418912	0.00444378	6750006	0.0331816	0.0506008
(CLS-4 FI) - REGALONA FI	2	0.335698	0.00469055	6750006	0.326504	0.344891
(CLS-4 FI) - REGALONA FI	3	-0.398372	0.00429944	6750006	-0.406799	-0.389945
(CLS-4 FI) - REGALONA RI	1	0.0190047	0.00482847	6750006	0.00954106	0.0284683
(CLS-4 FI) - REGALONA RI	2	0.230604	0.0047755	6750006	0.221245	0.239964
(CLS-4 FI) - REGALONA RI	3	-1.19916	0.00463158	6750006	-1.20824	-1.19008
(CLS-4 RI) - (CLS-5 RI)	1	-0.0182366	0.00519122	6750006	-0.0284112	-0.00806202
(CLS-4 RI) - (CLS-5 RI)	2	-0.925121	0.0040804	6750006	-0.933119	-0.917124
(CLS-4 RI) - (CLS-5 RI)	3	-0.631984	0.00429304	6750006	-0.640398	-0.62357
(CLS-4 RI) - (CLS-9 RI)	1	0.0175362	0.0053654	6750006	0.00702024	0.0280522
(CLS-4 RI) - (CLS-9 RI)	2	-0.669874	0.00419634	6750006	-0.678099	-0.661649
(CLS-4 RI) - (CLS-9 RI)	3	-0.808967	0.0043821	6750006	-0.817555	-0.800378
(CLS-4 RI) - REGALONA RI	1	-0.0284761	0.00525397	6750006	-0.0387737	-0.0181785
(CLS-4 RI) - REGALONA RI	2	0.108128	0.00419995	6750006	0.0998967	0.11636
(CLS-4 RI) - REGALONA RI	3	-1.42692	0.00421212	6750006	-1.43517	-1.41866
(CLS-5 FI) - (CLS-1 RI)	1	-0.0243894	0.00427436	6750006	-0.032767	-0.0160118
(CLS-5 FI) - (CLS-1 RI)	2	0.368113	0.00462508	6750006	0.359048	0.377178
(CLS-5 FI) - (CLS-1 RI)	3	-0.866712	0.00441373	6750006	-0.875363	-0.858061
(CLS-5 FI) - (CLS-2 RI)	1	0.162217	0.00425935	6750006	0.153869	0.170565
(CLS-5 FI) - (CLS-2 RI)	2	0.647084	0.0046188	6750006	0.638031	0.656136
(CLS-5 FI) - (CLS-2 RI)	3	-0.781568	0.00441888	6750006	-0.790229	-0.772907
(CLS-5 FI) - (CLS-3 RI)	1	0.559854	0.00469768	6750006	0.550646	0.569061
(CLS-5 FI) - (CLS-3 RI)	2	0.244262	0.00490788	6750006	0.234643	0.253881
(CLS-5 FI) - (CLS-3 RI)	3	-0.958489	0.00462478	6750006	-0.967554	-0.949425
(CLS-5 FI) - (CLS-4 RI)	1	0.148423	0.00490748	6750006	0.138805	0.158042
(CLS-5 FI) - (CLS-4 RI)	2	0.585929	0.00438403	6750006	0.577336	0.594521
(CLS-5 FI) - (CLS-4 RI)	3	-0.052585	0.00404569	6750006	-0.0605144	-0.0446556
(CLS-5 FI) - (CLS-5 RI)	1	0.130187	0.00449923	6750006	0.121368	0.139005
(CLS-5 FI) - (CLS-5 RI)	2	-0.339192	0.0041985	6750006	-0.347421	-0.330963
(CLS-5 FI) - (CLS-5 RI)	3	-0.684569	0.00439396	6750006	-0.693181	-0.675957
(CLS-5 FI) - (CLS-6 RI)	1	-0.381465	0.00452752	6750006	-0.390339	-0.372591
(CLS-5 FI) - (CLS-6 RI)	2	-0.249627	0.00409038	6750006	-0.257644	-0.24161
(CLS-5 FI) - (CLS-6 RI)	3	-0.398569	0.00428146	6750006	-0.40696	-0.390177
(CLS-5 FI) - (CLS-7 RI)	1	-0.0794195	0.00405214	6750006	-0.0873615	-0.0714774
(CLS-5 FI) - (CLS-7 RI)	2	0.44869	0.00416506	6750006	0.440526	0.456853
(CLS-5 FI) - (CLS-7 RI)	3	-1.22618	0.00392172	6750006	-1.23387	-1.2185
(CLS-5 FI) - (CLS-8 RI)	1	0.179496	0.00456032	6750006	0.170558	0.188434
(CLS-5 FI) - (CLS-8 RI)	2	0.594129	0.00404881	6750006	0.586194	0.602065
(CLS-5 FI) - (CLS-8 RI)	3	-0.724887	0.00423935	6750006	-0.733196	-0.716578
(CLS-5 FI) - (CLS-9 FI)	1	0.344003	0.00418936	6750006	0.335792	0.352214
(CLS-5 FI) - (CLS-9 FI)	2	-0.262213	0.00428785	6750006	-0.270617	-0.253809
(CLS-5 FI) - (CLS-9 FI)	3	-0.143291	0.00420738	6750006	-0.151537	-0.135045
(CLS-5 FI) - (CLS-9 RI)	1	0.16596	0.00469921	6750006	0.156749	0.17517
(CLS-5 FI) - (CLS-9 RI)	2	-0.083945	0.00431383	6750006	-0.0923999	-0.07549
(CLS-5 FI) - (CLS-9 RI)	3	-0.861552	0.00448117	6750006	-0.870334	-0.852769
(CLS-5 FI) - REGALONA FI	1	0.142834	0.00416314	6750006	0.134674	0.150993
(CLS-5 FI) - REGALONA FI	2	0.799151	0.00423204	6750006	0.790856	0.807445
(CLS-5 FI) - REGALONA FI	3	-0.678713	0.00395288	6750006	-0.686461	-0.670966
(CLS-5 FI) - REGALONA RI	1	0.119947	0.00457147	6750006	0.110987	0.128907
(CLS-5 FI) - REGALONA RI	2	0.694057	0.00432517	6750006	0.68558	0.702535
(CLS-5 FI) - REGALONA RI	3	-1.4795	0.00431565	6750006	-1.48796	-1.47104
(CLS-5 RI) - (CLS-9 RI)	1	0.0357729	0.00499476	6750006	0.0259833	0.0455624
(CLS-5 RI) - (CLS-9 RI)	2	0.255247	0.00400068	6750006	0.247406	0.263089
(CLS-5 RI) - (CLS-9 RI)	3	-0.176982	0.00469696	6750006	-0.186188	-0.167776
(CLS-5 RI) - REGALONA RI	1	-0.0102394	0.00487486	6750006	-0.019794	-0.000684884
(CLS-5 RI) - REGALONA RI	2	1.03325	0.00401776	6750006	1.02538	1.04112
(CLS-5 RI) - REGALONA RI	3	-0.794933	0.00453241	6750006	-0.803816	-0.78605
(CLS-6 FI) - (CLS-1 FI)	1	0.10712	0.00408433	6750006	0.099115	0.115125
(CLS-6 FI) - (CLS-1 FI)	2	1.02987	0.00372763	6750006	1.02256	1.03718
(CLS-6 FI) - (CLS-1 FI)	3	-0.537715	0.00407397	6750006	-0.5457	-0.52973
(CLS-6 FI) - (CLS-1 RI)	1	-0.0397517	0.00439118	6750006	-0.0483582	-0.0311451
(CLS-6 FI) - (CLS-1 RI)	2	0.72493	0.00420189	6750006	0.716695	0.733166
(CLS-6 FI) - (CLS-1 RI)	3	-0.543643	0.00435239	6750006	-0.552174	-0.535113
(CLS-6 FI) - (CLS-2 FI)	1	0.488454	0.00400861	6750006	0.480598	0.496311
(CLS-6 FI) - (CLS-2 FI)	2	0.281659	0.00371539	6750006	0.274376	0.288941
(CLS-6 FI) - (CLS-2 FI)	3	-0.486297	0.00435389	6750006	-0.49483	-0.477763
(CLS-6 FI) - (CLS-2 RI)	1	0.146855	0.00437653	6750006	0.138277	0.155433
(CLS-6 FI) - (CLS-2 RI)	2	1.0039	0.00419673	6750006	0.995675	1.01213
(CLS-6 FI) - (CLS-2 RI)	3	-0.458499	0.00435808	6750006	-0.467041	-0.449957
(CLS-6 FI) - (CLS-3 FI)	1	0.417099	0.00401871	6750006	0.409222	0.424975
(CLS-6 FI) - (CLS-3 FI)	2	0.924015	0.00347156	6750006	0.917211	0.930819
(CLS-6 FI) - (CLS-3 FI)	3	-0.696851	0.00457905	6750006	-0.705825	-0.687876
(CLS-6 FI) - (CLS-3 RI)	1	0.544491	0.00480408	6750006	0.535076	0.553907
(CLS-6 FI) - (CLS-3 RI)	2	0.601079	0.00451057	6750006	0.592238	0.609919
(CLS-6 FI) - (CLS-3 RI)	3	-0.63542	0.00456579	6750006	-0.644369	-0.626471
(CLS-6 FI) - (CLS-4 FI)	1	0.0855804	0.00456119	6750006	0.0766406	0.0945202
(CLS-6 FI) - (CLS-4 FI)	2	0.82027	0.0045434	6750006	0.811365	0.829175
(CLS-6 FI) - (CLS-4 FI)	3	0.0427273	0.00442916	6750006	0.0340463	0.0514083
(CLS-6 FI) - (CLS-4 RI)	1	0.133061	0.00500952	6750006	0.123243	0.14288
(CLS-6 FI) - (CLS-4 RI)	2	0.942746	0.00393647	6750006	0.93503	0.950461
(CLS-6 FI) - (CLS-4 RI)	3	0.270484	0.00398357	6750006	0.262676	0.278291
(CLS-6 FI) - (CLS-5 FI)	1	-0.0153623	0.00428802	6750006	-0.0237667	-0.00695792
(CLS-6 FI) - (CLS-5 FI)	2	0.356817	0.00405857	6750006	0.348862	0.364772
(CLS-6 FI) - (CLS-5 FI)	3	0.323069	0.00409179	6750006	0.315049	0.331089
(CLS-6 FI) - (CLS-5 RI)	1	0.114825	0.00461032	6750006	0.105788	0.123861
(CLS-6 FI) - (CLS-5 RI)	2	0.0176246	0.00372217	6750006	0.0103293	0.0249199
(CLS-6 FI) - (CLS-5 RI)	3	-0.3615	0.00433334	6750006	-0.369994	-0.353007
(CLS-6 FI) - (CLS-6 RI)	1	-0.396827	0.00463806	6750006	-0.405918	-0.387737
(CLS-6 FI) - (CLS-6 RI)	2	0.10719	0.00360042	6750006	0.100134	0.114247
(CLS-6 FI) - (CLS-6 RI)	3	-0.0754999	0.00422084	6750006	-0.0837726	-0.0672272
(CLS-6 FI) - (CLS-7 RI)	1	-0.0947818	0.00417521	6750006	-0.102965	-0.0865985
(CLS-6 FI) - (CLS-7 RI)	2	0.805507	0.00369005	6750006	0.798274	0.812739
(CLS-6 FI) - (CLS-7 RI)	3	-0.903114	0.00385032	6750006	-0.91066	-0.895567
(CLS-6 FI) - (CLS-8 FI)	1	0.395246	0.00421268	6750006	0.386989	0.403502
(CLS-6 FI) - (CLS-8 FI)	2	1.07185	0.00401814	6750006	1.06397	1.07972
(CLS-6 FI) - (CLS-8 FI)	3	-0.375537	0.0041475	6750006	-0.383666	-0.367408
(CLS-6 FI) - (CLS-8 RI)	1	0.164133	0.00466994	6750006	0.15498	0.173286
(CLS-6 FI) - (CLS-8 RI)	2	0.950946	0.00355939	6750006	0.94397	0.957922
(CLS-6 FI) - (CLS-8 RI)	3	-0.401819	0.00417626	6750006	-0.410004	-0.393633
(CLS-6 FI) - (CLS-9 FI)	1	0.328641	0.0043084	6750006	0.320197	0.337085
(CLS-6 FI) - (CLS-9 FI)	2	0.0946039	0.0038232	6750006	0.0871105	0.102097
(CLS-6 FI) - (CLS-9 FI)	3	0.179778	0.00414716	6750006	0.17165	0.187906
(CLS-6 FI) - (CLS-9 RI)	1	0.150597	0.00480568	6750006	0.141178	0.160016
(CLS-6 FI) - (CLS-9 RI)	2	0.272872	0.00385354	6750006	0.265319	0.280425
(CLS-6 FI) - (CLS-9 RI)	3	-0.538483	0.00442079	6750006	-0.547147	-0.529818
(CLS-6 FI) - REGALONA FI	1	0.127472	0.00428296	6750006	0.119077	0.135866
(CLS-6 FI) - REGALONA FI	2	1.15597	0.00376795	6750006	1.14858	1.16335
(CLS-6 FI) - REGALONA FI	3	-0.355645	0.00388542	6750006	-0.36326	-0.348029
(CLS-6 FI) - REGALONA RI	1	0.104585	0.00468085	6750006	0.0954108	0.113759
(CLS-6 FI) - REGALONA RI	2	1.05087	0.00387154	6750006	1.04329	1.05846
(CLS-6 FI) - REGALONA RI	3	-1.15643	0.00424944	6750006	-1.16476	-1.1481
(CLS-6 RI) - (CLS-1 RI)	1	0.357075	0.00462519	6750006	0.34801	0.366141
(CLS-6 RI) - (CLS-1 RI)	2	0.61774	0.00423193	6750006	0.609445	0.626034
(CLS-6 RI) - (CLS-1 RI)	3	-0.468143	0.00453009	6750006	-0.477022	-0.459264
(CLS-6 RI) - (CLS-2 RI)	1	0.543682	0.00461246	6750006	0.534642	0.552722
(CLS-6 RI) - (CLS-2 RI)	2	0.89671	0.00422628	6750006	0.888427	0.904994
(CLS-6 RI) - (CLS-2 RI)	3	-0.382999	0.00453566	6750006	-0.391889	-0.374109
(CLS-6 RI) - (CLS-3 RI)	1	0.941318	0.00502229	6750006	0.931475	0.951162
(CLS-6 RI) - (CLS-3 RI)	2	0.493889	0.00453879	6750006	0.484993	0.502784
(CLS-6 RI) - (CLS-3 RI)	3	-0.55992	0.00473538	6750006	-0.569202	-0.550639
(CLS-6 RI) - (CLS-4 RI)	1	0.529888	0.00521684	6750006	0.519663	0.540113
(CLS-6 RI) - (CLS-4 RI)	2	0.835556	0.00396808	6750006	0.827778	0.843333
(CLS-6 RI) - (CLS-4 RI)	3	0.345984	0.00417808	6750006	0.337795	0.354173
(CLS-6 RI) - (CLS-5 RI)	1	0.511652	0.00483467	6750006	0.502176	0.521127
(CLS-6 RI) - (CLS-5 RI)	2	-0.0895657	0.00375754	6750006	-0.0969303	-0.082201
(CLS-6 RI) - (CLS-5 RI)	3	-0.286	0.00451202	6750006	-0.294844	-0.277157
(CLS-6 RI) - (CLS-8 RI)	1	0.56096	0.00489185	6750006	0.551373	0.570548
(CLS-6 RI) - (CLS-8 RI)	2	0.843756	0.00359431	6750006	0.836711	0.850801
(CLS-6 RI) - (CLS-8 RI)	3	-0.326319	0.00436133	6750006	-0.334867	-0.317771
(CLS-6 RI) - (CLS-9 RI)	1	0.547424	0.00502151	6750006	0.537582	0.557266
(CLS-6 RI) - (CLS-9 RI)	2	0.165682	0.0038872	6750006	0.158063	0.1733
(CLS-6 RI) - (CLS-9 RI)	3	-0.462983	0.00459586	6750006	-0.47199	-0.453975
(CLS-6 RI) - REGALONA RI	1	0.501412	0.00490191	6750006	0.491805	0.51102
(CLS-6 RI) - REGALONA RI	2	0.943684	0.00390346	6750006	0.936033	0.951335
(CLS-6 RI) - REGALONA RI	3	-1.08093	0.0044305	6750006	-1.08962	-1.07225
(CLS-7 FI) - (CLS-1 FI)	1	-0.198311	0.00372829	6750006	-0.205618	-0.191003
(CLS-7 FI) - (CLS-1 FI)	2	-0.289055	0.00403014	6750006	-0.296954	-0.281156
(CLS-7 FI) - (CLS-1 FI)	3	0.0343923	0.00380101	6750006	0.0269425	0.0418422
(CLS-7 FI) - (CLS-1 RI)	1	-0.345182	0.00406294	6750006	-0.353146	-0.337219
(CLS-7 FI) - (CLS-1 RI)	2	-0.593996	0.00447909	6750006	-0.602774	-0.585217
(CLS-7 FI) - (CLS-1 RI)	3	0.028464	0.00409796	6750006	0.0204321	0.0364958
(CLS-7 FI) - (CLS-2 FI)	1	0.183024	0.00364281	6750006	0.175884	0.190163
(CLS-7 FI) - (CLS-2 FI)	2	-1.03727	0.00403697	6750006	-1.04518	-1.02935
(CLS-7 FI) - (CLS-2 FI)	3	0.0858102	0.00410014	6750006	0.0777741	0.0938464
(CLS-7 FI) - (CLS-2 RI)	1	-0.158576	0.00404606	6750006	-0.166506	-0.150646
(CLS-7 FI) - (CLS-2 RI)	2	-0.315025	0.00446815	6750006	-0.323782	-0.306268
(CLS-7 FI) - (CLS-2 RI)	3	0.113608	0.00410488	6750006	0.105563	0.121654
(CLS-7 FI) - (CLS-3 FI)	1	0.111668	0.00365437	6750006	0.104505	0.11883
(CLS-7 FI) - (CLS-3 FI)	2	-0.394911	0.00379726	6750006	-0.402353	-0.387468
(CLS-7 FI) - (CLS-3 FI)	3	-0.124744	0.00433643	6750006	-0.133243	-0.116244
(CLS-7 FI) - (CLS-3 RI)	1	0.239061	0.00450309	6750006	0.230235	0.247887
(CLS-7 FI) - (CLS-3 RI)	2	-0.717847	0.0047724	6750006	-0.7272	-0.708493
(CLS-7 FI) - (CLS-3 RI)	3	-0.0633133	0.00432303	6750006	-0.0717862	-0.0548403
(CLS-7 FI) - (CLS-4 FI)	1	-0.21985	0.00424544	6750006	-0.228171	-0.211529
(CLS-7 FI) - (CLS-4 FI)	2	-0.498656	0.00479898	6750006	-0.508062	-0.48925
(CLS-7 FI) - (CLS-4 FI)	3	0.614834	0.00418534	6750006	0.606631	0.623037
(CLS-7 FI) - (CLS-4 RI)	1	-0.17237	0.00472361	6750006	-0.181628	-0.163111
(CLS-7 FI) - (CLS-4 RI)	2	-0.37618	0.00422606	6750006	-0.384463	-0.367897
(CLS-7 FI) - (CLS-4 RI)	3	0.842591	0.00371319	6750006	0.835313	0.849869
(CLS-7 FI) - (CLS-5 FI)	1	-0.320793	0.00395108	6750006	-0.328537	-0.313049
(CLS-7 FI) - (CLS-5 FI)	2	-0.962109	0.00435319	6750006	-0.970641	-0.953577
(CLS-7 FI) - (CLS-5 FI)	3	0.895176	0.00382964	6750006	0.88767	0.902682
(CLS-7 FI) - (CLS-5 RI)	1	-0.190606	0.00429804	6750006	-0.19903	-0.182182
(CLS-7 FI) - (CLS-5 RI)	2	-1.3013	0.00404958	6750006	-1.30924	-1.29336
(CLS-7 FI) - (CLS-5 RI)	3	0.210607	0.00407961	6750006	0.202611	0.218602
(CLS-7 FI) - (CLS-6 FI)	1	-0.305431	0.00407708	6750006	-0.313422	-0.29744
(CLS-7 FI) - (CLS-6 FI)	2	-1.31893	0.00390464	6750006	-1.32658	-1.31127
(CLS-7 FI) - (CLS-6 FI)	3	0.572107	0.00375859	6750006	0.56474	0.579474
(CLS-7 FI) - (CLS-6 RI)	1	-0.702258	0.00433045	6750006	-0.710745	-0.69377
(CLS-7 FI) - (CLS-6 RI)	2	-1.21174	0.00393575	6750006	-1.21945	-1.20402
(CLS-7 FI) - (CLS-6 RI)	3	0.496607	0.00396297	6750006	0.48884	0.504374
(CLS-7 FI) - (CLS-7 RI)	1	-0.400212	0.00382882	6750006	-0.407717	-0.392708
(CLS-7 FI) - (CLS-7 RI)	2	-0.513419	0.00400089	6750006	-0.521261	-0.505578
(CLS-7 FI) - (CLS-7 RI)	3	-0.331007	0.0035559	6750006	-0.337976	-0.324037
(CLS-7 FI) - (CLS-8 FI)	1	0.0898149	0.00386679	6750006	0.0822362	0.0973937
(CLS-7 FI) - (CLS-8 FI)	2	-0.24708	0.00429931	6750006	-0.255507	-0.238654
(CLS-7 FI) - (CLS-8 FI)	3	0.19657	0.00388149	6750006	0.188962	0.204177
(CLS-7 FI) - (CLS-8 RI)	1	-0.141297	0.00436167	6750006	-0.149846	-0.132749
(CLS-7 FI) - (CLS-8 RI)	2	-0.367979	0.00387704	6750006	-0.375578	-0.360381
(CLS-7 FI) - (CLS-8 RI)	3	0.170288	0.00391192	6750006	0.162621	0.177956
(CLS-7 FI) - (CLS-9 FI)	1	0.0232104	0.00397122	6750006	0.0154269	0.0309938
(CLS-7 FI) - (CLS-9 FI)	2	-1.22432	0.00414082	6750006	-1.23244	-1.21621
(CLS-7 FI) - (CLS-9 FI)	3	0.751885	0.00388718	6750006	0.744266	0.759504
(CLS-7 FI) - (CLS-9 RI)	1	-0.154833	0.00450677	6750006	-0.163666	-0.146
(CLS-7 FI) - (CLS-9 RI)	2	-1.04605	0.00416467	6750006	-1.05422	-1.03789
(CLS-7 FI) - (CLS-9 RI)	3	0.0336243	0.00417058	6750006	0.0254501	0.0417985
(CLS-7 FI) - REGALONA FI	1	-0.177959	0.00394477	6750006	-0.185691	-0.170228
(CLS-7 FI) - REGALONA FI	2	-0.162958	0.00406443	6750006	-0.170924	-0.154992
(CLS-7 FI) - REGALONA FI	3	0.216462	0.00360033	6750006	0.209406	0.223519
(CLS-7 FI) - REGALONA RI	1	-0.200846	0.00437366	6750006	-0.209418	-0.192273
(CLS-7 FI) - REGALONA RI	2	-0.268051	0.00416311	6750006	-0.276211	-0.259892
(CLS-7 FI) - REGALONA RI	3	-0.584326	0.00398193	6750006	-0.592131	-0.576522
(CLS-7 RI) - (CLS-1 RI)	1	0.0550301	0.00416111	6750006	0.0468745	0.0631857
(CLS-7 RI) - (CLS-1 RI)	2	-0.0805764	0.00429973	6750006	-0.0890038	-0.0721491
(CLS-7 RI) - (CLS-1 RI)	3	0.359471	0.00417906	6750006	0.35128	0.367661
(CLS-7 RI) - (CLS-2 RI)	1	0.241637	0.00414596	6750006	0.233511	0.249763
(CLS-7 RI) - (CLS-2 RI)	2	0.198394	0.00429081	6750006	0.189984	0.206804
(CLS-7 RI) - (CLS-2 RI)	3	0.444615	0.00418634	6750006	0.43641	0.45282
(CLS-7 RI) - (CLS-3 RI)	1	0.639273	0.00459563	6750006	0.630266	0.64828
(CLS-7 RI) - (CLS-3 RI)	2	-0.204428	0.00460346	6750006	-0.21345	-0.195405
(CLS-7 RI) - (CLS-3 RI)	3	0.267693	0.00439947	6750006	0.259071	0.276316
(CLS-7 RI) - (CLS-4 RI)	1	0.227843	0.00480938	6750006	0.218417	0.237269
(CLS-7 RI) - (CLS-4 RI)	2	0.137239	0.00403752	6750006	0.129326	0.145153
(CLS-7 RI) - (CLS-4 RI)	3	1.1736	0.00380775	6750006	1.16613	1.18106
(CLS-7 RI) - (CLS-5 RI)	1	0.209606	0.004392	6750006	0.200998	0.218214
(CLS-7 RI) - (CLS-5 RI)	2	-0.787882	0.00384327	6750006	-0.795415	-0.780349
(CLS-7 RI) - (CLS-5 RI)	3	0.541613	0.00416214	6750006	0.533456	0.549771
(CLS-7 RI) - (CLS-6 RI)	1	-0.302045	0.00442029	6750006	-0.310709	-0.293382
(CLS-7 RI) - (CLS-6 RI)	2	-0.698316	0.00372405	6750006	-0.705615	-0.691017
(CLS-7 RI) - (CLS-6 RI)	3	0.827614	0.00404961	6750006	0.819677	0.835551
(CLS-7 RI) - (CLS-8 RI)	1	0.258915	0.00445462	6750006	0.250184	0.267646
(CLS-7 RI) - (CLS-8 RI)	2	0.14544	0.00367071	6750006	0.138245	0.152634
(CLS-7 RI) - (CLS-8 RI)	3	0.501295	0.00399766	6750006	0.49346	0.50913
(CLS-7 RI) - (CLS-9 RI)	1	0.245379	0.00459669	6750006	0.23637	0.254389
(CLS-7 RI) - (CLS-9 RI)	2	-0.532635	0.0039668	6750006	-0.540409	-0.52486
(CLS-7 RI) - (CLS-9 RI)	3	0.364631	0.00425033	6750006	0.3563	0.372961
(CLS-7 RI) - REGALONA RI	1	0.199367	0.00446596	6750006	0.190614	0.20812
(CLS-7 RI) - REGALONA RI	2	0.245368	0.00397262	6750006	0.237582	0.253154
(CLS-7 RI) - REGALONA RI	3	-0.25332	0.00406165	6750006	-0.261281	-0.245359
(CLS-8 FI) - (CLS-1 RI)	1	-0.434997	0.00419906	6750006	-0.443227	-0.426767
(CLS-8 FI) - (CLS-1 RI)	2	-0.346916	0.00458127	6750006	-0.355895	-0.337936
(CLS-8 FI) - (CLS-1 RI)	3	-0.168106	0.00445913	6750006	-0.176846	-0.159366
(CLS-8 FI) - (CLS-2 RI)	1	-0.248391	0.00418243	6750006	-0.256588	-0.240193
(CLS-8 FI) - (CLS-2 RI)	2	-0.067945	0.0045717	6750006	-0.0769054	-0.0589847
(CLS-8 FI) - (CLS-2 RI)	3	-0.0829618	0.00446521	6750006	-0.0917134	-0.0742101
(CLS-8 FI) - (CLS-3 FI)	1	0.0218529	0.00380433	6750006	0.0143966	0.0293092
(CLS-8 FI) - (CLS-3 FI)	2	-0.147831	0.0039182	6750006	-0.15551	-0.140151
(CLS-8 FI) - (CLS-3 FI)	3	-0.321313	0.00467971	6750006	-0.330485	-0.312141
(CLS-8 FI) - (CLS-3 RI)	1	0.149246	0.00462543	6750006	0.14018	0.158311
(CLS-8 FI) - (CLS-3 RI)	2	-0.470767	0.00486797	6750006	-0.480308	-0.461226
(CLS-8 FI) - (CLS-3 RI)	3	-0.259883	0.0046671	6750006	-0.26903	-0.250736
(CLS-8 FI) - (CLS-4 FI)	1	-0.309665	0.0043757	6750006	-0.318241	-0.301089
(CLS-8 FI) - (CLS-4 FI)	2	-0.251576	0.00489485	6750006	-0.261169	-0.241982
(CLS-8 FI) - (CLS-4 FI)	3	0.418264	0.00453768	6750006	0.409371	0.427158
(CLS-8 FI) - (CLS-4 RI)	1	-0.262185	0.00484095	6750006	-0.271673	-0.252696
(CLS-8 FI) - (CLS-4 RI)	2	-0.1291	0.00433513	6750006	-0.137596	-0.120603
(CLS-8 FI) - (CLS-4 RI)	3	0.646021	0.00410544	6750006	0.637974	0.654068
(CLS-8 FI) - (CLS-5 FI)	1	-0.410608	0.00409088	6750006	-0.418626	-0.40259
(CLS-8 FI) - (CLS-5 FI)	2	-0.715029	0.00445675	6750006	-0.723764	-0.706294
(CLS-8 FI) - (CLS-5 FI)	3	0.698606	0.00421087	6750006	0.690353	0.706859
(CLS-8 FI) - (CLS-5 RI)	1	-0.280421	0.0044267	6750006	-0.289097	-0.271745
(CLS-8 FI) - (CLS-5 RI)	2	-1.05422	0.00415921	6750006	-1.06237	-1.04607
(CLS-8 FI) - (CLS-5 RI)	3	0.0140367	0.00444168	6750006	0.00533119	0.0227423
(CLS-8 FI) - (CLS-6 RI)	1	-0.792073	0.00445894	6750006	-0.800812	-0.783333
(CLS-8 FI) - (CLS-6 RI)	2	-0.964655	0.00404887	6750006	-0.972591	-0.95672
(CLS-8 FI) - (CLS-6 RI)	3	0.300037	0.00433383	6750006	0.291543	0.308531
(CLS-8 FI) - (CLS-7 RI)	1	-0.490027	0.00397306	6750006	-0.497814	-0.48224
(CLS-8 FI) - (CLS-7 RI)	2	-0.266339	0.00411532	6750006	-0.274405	-0.258273
(CLS-8 FI) - (CLS-7 RI)	3	-0.527576	0.00396805	6750006	-0.535354	-0.519799
(CLS-8 FI) - (CLS-8 RI)	1	-0.231112	0.00448844	6750006	-0.23991	-0.222315
(CLS-8 FI) - (CLS-8 RI)	2	-0.120899	0.00399569	6750006	-0.128731	-0.113068
(CLS-8 FI) - (CLS-8 RI)	3	-0.0262814	0.0042883	6750006	-0.0346863	-0.0178764
(CLS-8 FI) - (CLS-9 FI)	1	-0.0666045	0.00410978	6750006	-0.0746596	-0.0585495
(CLS-8 FI) - (CLS-9 FI)	2	-0.977242	0.00424843	6750006	-0.985568	-0.968915
(CLS-8 FI) - (CLS-9 FI)	3	0.555315	0.00426376	6750006	0.546958	0.563672
(CLS-8 FI) - (CLS-9 RI)	1	-0.244648	0.00462958	6750006	-0.253722	-0.235574
(CLS-8 FI) - (CLS-9 RI)	2	-0.798974	0.00427244	6750006	-0.807347	-0.7906
(CLS-8 FI) - (CLS-9 RI)	3	-0.162946	0.00452595	6750006	-0.171816	-0.154075
(CLS-8 FI) - REGALONA FI	1	-0.267774	0.00408455	6750006	-0.27578	-0.259768
(CLS-8 FI) - REGALONA FI	2	0.0841221	0.00417866	6750006	0.0759321	0.0923121
(CLS-8 FI) - REGALONA FI	3	0.0198926	0.00400593	6750006	0.0120411	0.027744
(CLS-8 FI) - REGALONA RI	1	-0.290661	0.00450017	6750006	-0.299481	-0.28184
(CLS-8 FI) - REGALONA RI	2	-0.0209713	0.00427425	6750006	-0.0293487	-0.0125939
(CLS-8 FI) - REGALONA RI	3	-0.780896	0.00435479	6750006	-0.789432	-0.772361
(CLS-8 RI) - (CLS-3 RI)	1	0.380358	0.00504727	6750006	0.370466	0.390251
(CLS-8 RI) - (CLS-3 RI)	2	-0.349867	0.00449796	6750006	-0.358683	-0.341051
(CLS-8 RI) - (CLS-3 RI)	3	-0.233602	0.00469241	6750006	-0.242799	-0.224405
(CLS-8 RI) - (CLS-4 RI)	1	-0.0310722	0.00524415	6750006	-0.0413505	-0.0207938
(CLS-8 RI) - (CLS-4 RI)	2	-0.00820039	0.00391587	6750006	-0.0158754	-0.000525424
(CLS-8 RI) - (CLS-4 RI)	3	0.672302	0.00413462	6750006	0.664199	0.680406
(CLS-8 RI) - (CLS-5 RI)	1	-0.0493088	0.00486429	6750006	-0.0588426	-0.039775
(CLS-8 RI) - (CLS-5 RI)	2	-0.933322	0.00371795	6750006	-0.940609	-0.926035
(CLS-8 RI) - (CLS-5 RI)	3	0.0403181	0.00446839	6750006	0.0315602	0.049076
(CLS-8 RI) - (CLS-9 RI)	1	-0.0135359	0.00504974	6750006	-0.0234332	-0.00363863
(CLS-8 RI) - (CLS-9 RI)	2	-0.678074	0.00384479	6750006	-0.68561	-0.670539
(CLS-8 RI) - (CLS-9 RI)	3	-0.136664	0.00455208	6750006	-0.145586	-0.127742
(CLS-8 RI) - REGALONA RI	1	-0.0595482	0.00493121	6750006	-0.0692132	-0.0498832
(CLS-8 RI) - REGALONA RI	2	0.0999281	0.00384862	6750006	0.0923849	0.107471
(CLS-8 RI) - REGALONA RI	3	-0.754615	0.00438167	6750006	-0.763203	-0.746027
(CLS-9 FI) - (CLS-1 RI)	1	-0.368393	0.00429503	6750006	-0.376811	-0.359975
(CLS-9 FI) - (CLS-1 RI)	2	0.630326	0.00442317	6750006	0.621657	0.638995
(CLS-9 FI) - (CLS-1 RI)	3	-0.723421	0.00446382	6750006	-0.73217	-0.714672
(CLS-9 FI) - (CLS-2 RI)	1	-0.181786	0.00427898	6750006	-0.190173	-0.173399
(CLS-9 FI) - (CLS-2 RI)	2	0.909297	0.00441783	6750006	0.900638	0.917955
(CLS-9 FI) - (CLS-2 RI)	3	-0.638277	0.00446911	6750006	-0.647036	-0.629517
(CLS-9 FI) - (CLS-3 RI)	1	0.21585	0.00471334	6750006	0.206612	0.225088
(CLS-9 FI) - (CLS-3 RI)	2	0.506475	0.00471758	6750006	0.497229	0.515721
(CLS-9 FI) - (CLS-3 RI)	3	-0.815198	0.00467239	6750006	-0.824356	-0.80604
(CLS-9 FI) - (CLS-4 RI)	1	-0.19558	0.0049246	6750006	-0.205232	-0.185928
(CLS-9 FI) - (CLS-4 RI)	2	0.848142	0.00417148	6750006	0.839966	0.856318
(CLS-9 FI) - (CLS-4 RI)	3	0.090706	0.00410238	6750006	0.0826655	0.0987465
(CLS-9 FI) - (CLS-5 RI)	1	-0.213817	0.00451801	6750006	-0.222672	-0.204961
(CLS-9 FI) - (CLS-5 RI)	2	-0.0769793	0.00397152	6750006	-0.0847633	-0.0691952
(CLS-9 FI) - (CLS-5 RI)	3	-0.541278	0.0044447	6750006	-0.54999	-0.532567
(CLS-9 FI) - (CLS-6 RI)	1	-0.725468	0.00454904	6750006	-0.734384	-0.716552
(CLS-9 FI) - (CLS-6 RI)	2	0.0125864	0.00385749	6750006	0.00502584	0.0201469
(CLS-9 FI) - (CLS-6 RI)	3	-0.255278	0.00433422	6750006	-0.263773	-0.246783
(CLS-9 FI) - (CLS-7 RI)	1	-0.423423	0.00407429	6750006	-0.431408	-0.415437
(CLS-9 FI) - (CLS-7 RI)	2	0.710903	0.00394004	6750006	0.70318	0.718625
(CLS-9 FI) - (CLS-7 RI)	3	-1.08289	0.00397705	6750006	-1.09069	-1.0751
(CLS-9 FI) - (CLS-8 RI)	1	-0.164508	0.00457857	6750006	-0.173482	-0.155534
(CLS-9 FI) - (CLS-8 RI)	2	0.856342	0.00381768	6750006	0.84886	0.863825
(CLS-9 FI) - (CLS-8 RI)	3	-0.581596	0.00429182	6750006	-0.590008	-0.573185
(CLS-9 FI) - (CLS-9 RI)	1	-0.178044	0.004717	6750006	-0.187289	-0.168799
(CLS-9 FI) - (CLS-9 RI)	2	0.178268	0.00409447	6750006	0.170243	0.186293
(CLS-9 FI) - (CLS-9 RI)	3	-0.718261	0.00453052	6750006	-0.72714	-0.709381
(CLS-9 FI) - REGALONA FI	1	-0.20117	0.00418335	6750006	-0.209369	-0.19297
(CLS-9 FI) - REGALONA FI	2	1.06136	0.00401247	6750006	1.0535	1.06923
(CLS-9 FI) - REGALONA FI	3	-0.535422	0.00400923	6750006	-0.54328	-0.527564
(CLS-9 FI) - REGALONA RI	1	-0.224056	0.00459001	6750006	-0.233052	-0.21506
(CLS-9 FI) - REGALONA RI	2	0.95627	0.00411008	6750006	0.948215	0.964326
(CLS-9 FI) - REGALONA RI	3	-1.33621	0.00436537	6750006	-1.34477	-1.32766
(CLS-9 RI) - REGALONA RI	1	-0.0460123	0.00505996	6750006	-0.0559296	-0.036095
(CLS-9 RI) - REGALONA RI	2	0.778002	0.00413496	6750006	0.769898	0.786107
(CLS-9 RI) - REGALONA RI	3	-0.617951	0.0046128	6750006	-0.626992	-0.60891
REGALONA FI - (CLS-1 RI)	1	-0.167223	0.00426938	6750006	-0.175591	-0.158855
REGALONA FI - (CLS-1 RI)	2	-0.431038	0.00436245	6750006	-0.439588	-0.422487
REGALONA FI - (CLS-1 RI)	3	-0.187998	0.00421665	6750006	-0.196263	-0.179734
REGALONA FI - (CLS-2 RI)	1	0.0193834	0.00425388	6750006	0.0110459	0.0277209
REGALONA FI - (CLS-2 RI)	2	-0.152067	0.004352	6750006	-0.160597	-0.143537
REGALONA FI - (CLS-2 RI)	3	-0.102854	0.00422306	6750006	-0.111131	-0.0945773
REGALONA FI - (CLS-3 RI)	1	0.41702	0.00469183	6750006	0.407824	0.426216
REGALONA FI - (CLS-3 RI)	2	-0.554889	0.00466279	6750006	-0.564028	-0.54575
REGALONA FI - (CLS-3 RI)	3	-0.279776	0.00443604	6750006	-0.28847	-0.271081
REGALONA FI - (CLS-4 RI)	1	0.00558954	0.00490277	6750006	-0.00401971	0.0151988
REGALONA FI - (CLS-4 RI)	2	-0.213222	0.00410287	6750006	-0.221263	-0.20518
REGALONA FI - (CLS-4 RI)	3	0.626128	0.00384039	6750006	0.618601	0.633655
REGALONA FI - (CLS-5 RI)	1	-0.0126471	0.00449413	6750006	-0.0214554	-0.00383874
REGALONA FI - (CLS-5 RI)	2	-1.13834	0.00391801	6750006	-1.14602	-1.13066
REGALONA FI - (CLS-5 RI)	3	-0.00585584	0.00419814	6750006	-0.014084	0.00237235
REGALONA FI - (CLS-6 RI)	1	-0.524299	0.00452365	6750006	-0.533165	-0.515433
REGALONA FI - (CLS-6 RI)	2	-1.04878	0.00380052	6750006	-1.05623	-1.04133
REGALONA FI - (CLS-6 RI)	3	0.280145	0.00408376	6750006	0.272141	0.288149
REGALONA FI - (CLS-7 RI)	1	-0.222253	0.00404703	6750006	-0.230185	-0.214321
REGALONA FI - (CLS-7 RI)	2	-0.350461	0.00387011	6750006	-0.358046	-0.342876
REGALONA FI - (CLS-7 RI)	3	-0.547469	0.00369363	6750006	-0.554708	-0.54023
REGALONA FI - (CLS-8 RI)	1	0.0366617	0.00455517	6750006	0.0277337	0.0455897
REGALONA FI - (CLS-8 RI)	2	-0.205021	0.00374242	6750006	-0.212356	-0.197686
REGALONA FI - (CLS-8 RI)	3	-0.0461739	0.00403553	6750006	-0.0540834	-0.0382644
REGALONA FI - (CLS-9 RI)	1	0.0231258	0.00469425	6750006	0.0139252	0.0323263
REGALONA FI - (CLS-9 RI)	2	-0.883096	0.00403761	6750006	-0.891009	-0.875182
REGALONA FI - (CLS-9 RI)	3	-0.182838	0.00428725	6750006	-0.191241	-0.174435
REGALONA FI - REGALONA RI	1	-0.0228865	0.00456648	6750006	-0.0318367	-0.0139364
REGALONA FI - REGALONA RI	2	-0.105093	0.00403833	6750006	-0.113008	-0.0971784
REGALONA FI - REGALONA RI	3	-0.800789	0.00410638	6750006	-0.808837	-0.792741
