# Supplementary material for: Morphological and Physiological Traits Associated with Yield under Reduced Irrigation in Chilean Coastal Lowland Quinoa
Source: Plants (Basel). 2022 Jan 26;11(3):323. doi: 10.3390/plants11030323 (PMC8839172; doi:10.3390/plants11030323)
Supplement: Supplementary file 1 [file plants-11-00323-s001.zip › File S3. Phenology.xlsx]

## Sheet: phenology
phenological growth stage of quinoa according to the extended BBCH scale [39]				00	00	00	05	05	05	09	09	09	11	11	11	12	12	12	13	13	13	20	20	20	50	50	50	59	59	59	60	60	60	65	65	65	81	81	81	85	85	85	89	89	89	99	99	99
genotype	plot	repetition	treatment	sowingDate	sowing_DAS	sowing_GDD	germinationDate	germination_DAS	germination_GDD	emergenceDate	emergence_DAS	emergence_GDD	twoTrueLeavesDate	twoTrueLeaves_DAS	twoTrueLeaves_GDD	fourTrueLeavesDate	fourTrueLeaves_DAS	fourTrueLeaves_GDD	sixTrueLeavesDate	sixTrueLeaves_DAS	sixTrueLeaves_GDD	branchingDate	branching_DAS	branching_GDD	inflorescencePresentDate	inflorescencePresent_DAS	inflorescencePresent_GDD	inflorescenceVisibleDate	inflorescenceVisible_DAS	inflorescenceVisible_GDD	floweringOnsetDate	floweringOnset_DAS	floweringOnset_GDD	floweringDate	flowering_DAS	flowering_GDD	milkyGrainDate	milkyGrain_DAS	milkyGrain_GDD	doughyGrainDate	doughyGrain_DAS	doughyGrain_GDD	physiologicalMaturityDate	physiologicalMaturity_DAS	physiologicalMaturity_GDD	harvestDate	harvest_DAS	harvest_GDD
CLS-1	1	1	FI	2019-09-26	0	0	2019-10-01	5	53	2019-10-02	6	64	2019-10-09	13	145	2019-10-14	18	202	2019-10-17	21	237	2019-10-29	33	388	2019-11-04	39	468	2019-11-11	46	558	2019-11-18	53	659	2019-11-25	60	764	2019-12-09	74	963	2019-12-30	95	1276	2020-01-09	105	1434	2020-02-17	144	2089
CLS-2	2	1	FI	2019-09-26	0	0	2019-10-01	5	53	2019-10-02	6	64	2019-10-09	13	145	2019-10-14	18	202	2019-10-17	21	237	2019-10-29	33	388	2019-11-04	39	468	2019-11-11	46	558	2019-11-18	53	659	2019-11-25	60	764	2019-12-09	74	963	2019-12-18	83	1093	2020-01-09	105	1434	2020-02-17	144	2089
CLS-3	3	1	FI	2019-09-26	0	0	2019-10-01	5	53	2019-10-02	6	64	2019-10-09	13	145	2019-10-14	18	202	2019-10-17	21	237	2019-10-29	33	388	2019-11-04	39	468	2019-11-11	46	558	2019-11-18	53	659	2019-11-25	60	764	2019-12-09	74	963	2019-12-17	82	1079	2020-01-09	105	1434	2020-02-17	144	2089
CLS-4	4	1	FI	2019-09-26	0	0	2019-10-01	5	53	2019-10-02	6	64	2019-10-09	13	145	2019-10-14	18	202	2019-10-17	21	237	2019-10-29	33	388	2019-11-04	39	468	2019-11-11	46	558	2019-11-18	53	659	2019-11-25	60	764	2019-12-09	74	963	2019-12-17	82	1079	2020-01-09	105	1434	2020-02-17	144	2089
CLS-5	5	1	FI	2019-09-26	0	0	2019-10-01	5	53	2019-10-02	6	64	2019-10-09	13	145	2019-10-14	18	202	2019-10-17	21	237	2019-10-29	33	388	2019-11-04	39	468	2019-11-11	46	558	2019-11-18	53	659	2019-11-25	60	764	2019-12-18	83	1093	2019-12-28	93	1247	2020-01-20	116	1616	2020-02-18	145	2105
CLS-6	6	1	FI	2019-09-26	0	0	2019-10-01	5	53	2019-10-02	6	64	2019-10-09	13	145	2019-10-14	18	202	2019-10-17	21	237	2019-10-29	33	388	2019-11-04	39	468	2019-11-11	46	558	2019-11-18	53	659	2019-11-25	60	764	2019-12-09	74	963	2019-12-26	91	1217	2020-01-09	105	1434	2020-02-18	145	2105
CLS-7	7	1	FI	2019-09-26	0	0	2019-10-01	5	53	2019-10-02	6	64	2019-10-09	13	145	2019-10-14	18	202	2019-10-17	21	237	2019-10-29	33	388	2019-11-04	39	468	2019-11-11	46	558	2019-11-18	53	659	2019-11-25	60	764	2019-12-09	74	963	2019-12-18	83	1093	2020-01-09	105	1434	2020-02-19	146	2121
CLS-8	8	1	FI	2019-09-26	0	0	2019-10-01	5	53	2019-10-02	6	64	2019-10-09	13	145	2019-10-14	18	202	2019-10-17	21	237	2019-10-29	33	388	2019-11-04	39	468	2019-11-11	46	558	2019-11-18	53	659	2019-11-25	60	764	2019-12-09	74	963	2019-12-18	83	1093	2020-01-09	105	1434	2020-02-19	146	2121
CLS-9	9	1	FI	2019-09-26	0	0	2019-10-01	5	53	2019-10-02	6	64	2019-10-09	13	145	2019-10-14	18	202	2019-10-17	21	237	2019-10-29	33	388	2019-11-04	39	468	2019-11-11	46	558	2019-11-18	53	659	2019-11-25	60	764	2019-12-09	74	963	2019-12-17	82	1079	2020-01-09	105	1434	2020-02-18	145	2105
Regalona	10	1	FI	2019-09-26	0	0	2019-10-01	5	53	2019-10-02	6	64	2019-10-09	13	145	2019-10-14	18	202	2019-10-17	21	237	2019-10-29	33	388	2019-11-04	39	468	2019-11-11	46	558	2019-11-18	53	659	2019-11-25	60	764	2019-12-02	67	871	2019-12-12	77	1004	2020-01-02	98	1321	2020-02-19	146	2121
CLS-2	11	2	FI	2019-09-26	0	0	2019-10-01	5	53	2019-10-02	6	64	2019-10-09	13	145	2019-10-14	18	202	2019-10-17	21	237	2019-10-29	33	388	2019-11-04	39	468	2019-11-11	46	558	2019-11-18	53	659	2019-11-25	60	764	2019-12-09	74	963	2019-12-18	83	1093	2020-01-09	105	1434	2020-02-19	146	2121
CLS-9	12	2	FI	2019-09-26	0	0	2019-10-01	5	53	2019-10-02	6	64	2019-10-09	13	145	2019-10-14	18	202	2019-10-17	21	237	2019-10-29	33	388	2019-11-04	39	468	2019-11-11	46	558	2019-11-18	53	659	2019-11-25	60	764	2019-12-09	74	963	2019-12-17	82	1079	2020-01-09	105	1434	2020-02-18	145	2105
CLS-6	13	2	FI	2019-09-26	0	0	2019-10-01	5	53	2019-10-02	6	64	2019-10-09	13	145	2019-10-14	18	202	2019-10-17	21	237	2019-10-29	33	388	2019-11-04	39	468	2019-11-11	46	558	2019-11-18	53	659	2019-11-25	60	764	2019-12-02	67	871	2019-12-26	91	1217	2020-01-09	105	1434	2020-02-19	146	2121
Regalona	14	2	FI	2019-09-26	0	0	2019-10-01	5	53	2019-10-02	6	64	2019-10-09	13	145	2019-10-14	18	202	2019-10-17	21	237	2019-10-29	33	388	2019-11-04	39	468	2019-11-11	46	558	2019-11-18	53	659	2019-11-25	60	764	2019-12-02	67	871	2019-12-12	77	1004	2020-01-02	98	1321	2020-02-19	146	2121
CLS-4	15	2	FI	2019-09-26	0	0	2019-10-01	5	53	2019-10-02	6	64	2019-10-09	13	145	2019-10-14	18	202	2019-10-17	21	237	2019-10-29	33	388	2019-11-04	39	468	2019-11-11	46	558	2019-11-18	53	659	2019-11-25	60	764	2019-12-09	74	963	2019-12-17	82	1079	2020-01-09	105	1434	2020-02-19	146	2121
CLS-1	16	2	FI	2019-09-26	0	0	2019-10-01	5	53	2019-10-02	6	64	2019-10-09	13	145	2019-10-14	18	202	2019-10-17	21	237	2019-10-29	33	388	2019-11-04	39	468	2019-11-11	46	558	2019-11-18	53	659	2019-11-25	60	764	2019-12-09	74	963	2019-12-30	95	1276	2020-01-09	105	1434	2020-02-19	146	2121
CLS-8	17	2	FI	2019-09-26	0	0	2019-10-01	5	53	2019-10-02	6	64	2019-10-09	13	145	2019-10-14	18	202	2019-10-17	21	237	2019-10-29	33	388	2019-11-04	39	468	2019-11-11	46	558	2019-11-18	53	659	2019-11-25	60	764	2019-12-09	74	963	2019-12-18	83	1093	2020-01-09	105	1434	2020-02-19	146	2121
CLS-5	18	2	FI	2019-09-26	0	0	2019-10-01	5	53	2019-10-02	6	64	2019-10-09	13	145	2019-10-14	18	202	2019-10-17	21	237	2019-10-29	33	388	2019-11-04	39	468	2019-11-11	46	558	2019-11-18	53	659	2019-11-25	60	764	2019-12-18	83	1093	2019-12-29	94	1262	2020-01-20	116	1616	2020-02-20	147	2136
CLS-7	19	2	FI	2019-09-26	0	0	2019-10-01	5	53	2019-10-02	6	64	2019-10-09	13	145	2019-10-14	18	202	2019-10-17	21	237	2019-10-29	33	388	2019-11-04	39	468	2019-11-11	46	558	2019-11-18	53	659	2019-11-25	60	764	2019-11-25	60	764	2019-12-09	74	963	2020-01-09	105	1434	2020-02-20	147	2136
CLS-3	20	2	FI	2019-09-26	0	0	2019-10-01	5	53	2019-10-02	6	64	2019-10-09	13	145	2019-10-14	18	202	2019-10-17	21	237	2019-10-29	33	388	2019-11-04	39	468	2019-11-11	46	558	2019-11-18	53	659	2019-11-25	60	764	2019-12-09	74	963	2019-12-17	82	1079	2020-01-09	105	1434	2020-02-20	147	2136
CLS-5	21	3	FI	2019-09-26	0	0	2019-10-01	5	53	2019-10-02	6	64	2019-10-09	13	145	2019-10-14	18	202	2019-10-17	21	237	2019-10-29	33	388	2019-11-04	39	468	2019-11-11	46	558	2019-11-18	53	659	2019-11-25	60	764	2019-12-18	83	1093	2019-12-29	94	1262	2020-01-20	116	1616	2020-02-20	147	2136
CLS-2	22	3	FI	2019-09-26	0	0	2019-10-01	5	53	2019-10-02	6	64	2019-10-09	13	145	2019-10-14	18	202	2019-10-17	21	237	2019-10-29	33	388	2019-11-04	39	468	2019-11-11	46	558	2019-11-18	53	659	2019-11-25	60	764	2019-12-09	74	963	2019-12-18	83	1093	2020-01-09	105	1434	2020-02-20	147	2136
CLS-6	23	3	FI	2019-09-26	0	0	2019-10-01	5	53	2019-10-02	6	64	2019-10-09	13	145	2019-10-14	18	202	2019-10-17	21	237	2019-10-29	33	388	2019-11-04	39	468	2019-11-11	46	558	2019-11-18	53	659	2019-11-25	60	764	2019-12-09	74	963	2019-12-26	91	1217	2020-01-09	105	1434	2020-02-20	147	2136
Regalona	24	3	FI	2019-09-26	0	0	2019-10-01	5	53	2019-10-02	6	64	2019-10-09	13	145	2019-10-14	18	202	2019-10-17	21	237	2019-10-29	33	388	2019-11-04	39	468	2019-11-11	46	558	2019-11-18	53	659	2019-11-25	60	764	2019-12-02	67	871	2019-12-12	77	1004	2020-01-02	98	1321	2020-02-20	147	2136
CLS-7	25	3	FI	2019-09-26	0	0	2019-09-30	4	43	2019-10-02	6	64	2019-10-09	13	145	2019-10-14	18	202	2019-10-17	21	237	2019-10-29	33	388	2019-11-04	39	468	2019-11-11	46	558	2019-11-18	53	659	2019-11-25	60	764	2019-12-09	74	963	2019-12-12	77	1004	2020-01-09	105	1434	2020-02-21	148	2152
CLS-8	26	3	FI	2019-09-26	0	0	2019-10-01	5	53	2019-10-02	6	64	2019-10-09	13	145	2019-10-14	18	202	2019-10-17	21	237	2019-10-29	33	388	2019-11-04	39	468	2019-11-11	46	558	2019-11-18	53	659	2019-11-25	60	764	2019-12-09	74	963	2019-12-18	83	1093	2020-01-09	105	1434	2020-02-21	148	2152
CLS-3	27	3	FI	2019-09-26	0	0	2019-10-01	5	53	2019-10-02	6	64	2019-10-09	13	145	2019-10-14	18	202	2019-10-17	21	237	2019-10-29	33	388	2019-11-04	39	468	2019-11-11	46	558	2019-11-18	53	659	2019-11-25	60	764	2019-12-09	74	963	2019-12-17	82	1079	2020-01-09	105	1434	2020-02-21	148	2152
CLS-9	28	3	FI	2019-09-26	0	0	2019-10-01	5	53	2019-10-02	6	64	2019-10-09	13	145	2019-10-14	18	202	2019-10-17	21	237	2019-10-29	33	388	2019-11-04	39	468	2019-11-11	46	558	2019-11-18	53	659	2019-11-25	60	764	2019-12-09	74	963	2019-12-17	82	1079	2020-01-09	105	1434	2020-02-21	148	2152
CLS-1	29	3	FI	2019-09-26	0	0	2019-10-01	5	53	2019-10-02	6	64	2019-10-09	13	145	2019-10-14	18	202	2019-10-17	21	237	2019-10-29	33	388	2019-11-04	39	468	2019-11-11	46	558	2019-11-18	53	659	2019-11-25	60	764	2019-12-09	74	963	2019-12-30	95	1276	2020-01-09	105	1434	2020-02-21	148	2152
CLS-4	30	3	FI	2019-09-26	0	0	2019-10-01	5	53	2019-10-02	6	64	2019-10-09	13	145	2019-10-14	18	202	2019-10-17	21	237	2019-10-29	33	388	2019-11-04	39	468	2019-11-11	46	558	2019-11-18	53	659	2019-11-25	60	764	2019-12-09	74	963	2019-12-17	82	1079	2020-01-09	105	1434	2020-02-21	148	2152
CLS-1	1	1	RI	2019-09-26	0	0	2019-10-01	5	53	2019-10-02	6	64	2019-10-09	13	145	2019-10-14	18	202	2019-10-17	21	237	2019-10-29	33	388	2019-11-04	39	468	2019-11-11	46	558	2019-11-18	53	659	2019-11-25	60	764	2019-12-09	74	963	2019-12-30	95	1276	2020-01-09	105	1434	2020-02-18	145	2105
CLS-2	2	1	RI	2019-09-26	0	0	2019-10-01	5	53	2019-10-02	6	64	2019-10-09	13	145	2019-10-14	18	202	2019-10-17	21	237	2019-10-29	33	388	2019-11-04	39	468	2019-11-11	46	558	2019-11-18	53	659	2019-11-25	60	764	2019-12-09	74	963	2019-12-18	83	1093	2020-01-09	105	1434	2020-02-18	145	2105
CLS-3	3	1	RI	2019-09-26	0	0	2019-10-01	5	53	2019-10-02	6	64	2019-10-09	13	145	2019-10-14	18	202	2019-10-17	21	237	2019-10-29	33	388	2019-11-04	39	468	2019-11-11	46	558	2019-11-18	53	659	2019-11-25	60	764	2019-12-09	74	963	2019-12-17	82	1079	2020-01-09	105	1434	2020-02-18	145	2105
CLS-4	4	1	RI	2019-09-26	0	0	2019-10-01	5	53	2019-10-02	6	64	2019-10-09	13	145	2019-10-14	18	202	2019-10-17	21	237	2019-10-29	33	388	2019-11-04	39	468	2019-11-11	46	558	2019-11-18	53	659	2019-11-25	60	764	2019-12-09	74	963	2019-12-17	82	1079	2020-01-09	105	1434	2020-02-18	145	2105
CLS-5	5	1	RI	2019-09-26	0	0	2019-10-01	5	53	2019-10-02	6	64	2019-10-09	13	145	2019-10-14	18	202	2019-10-17	21	237	2019-10-29	33	388	2019-11-04	39	468	2019-11-11	46	558	2019-11-18	53	659	2019-11-25	60	764	2019-12-18	83	1093	2019-12-27	92	1232	2020-01-20	116	1616	2020-02-18	145	2105
CLS-6	6	1	RI	2019-09-26	0	0	2019-10-01	5	53	2019-10-02	6	64	2019-10-09	13	145	2019-10-14	18	202	2019-10-17	21	237	2019-10-29	33	388	2019-11-04	39	468	2019-11-11	46	558	2019-11-18	53	659	2019-11-25	60	764	2019-12-11	76	991	2019-12-26	91	1217	2020-01-09	105	1434	2020-02-18	145	2105
CLS-7	7	1	RI	2019-09-26	0	0	2019-10-01	5	53	2019-10-02	6	64	2019-10-09	13	145	2019-10-14	18	202	2019-10-17	21	237	2019-10-29	33	388	2019-11-04	39	468	2019-11-11	46	558	2019-11-18	53	659	2019-11-25	60	764	2019-12-09	74	963	2019-12-17	82	1079	2020-01-09	105	1434	2020-02-18	145	2105
CLS-8	8	1	RI	2019-09-26	0	0	2019-10-01	5	53	2019-10-02	6	64	2019-10-09	13	145	2019-10-14	18	202	2019-10-17	21	237	2019-10-29	33	388	2019-11-04	39	468	2019-11-11	46	558	2019-11-18	53	659	2019-11-25	60	764	2019-12-09	74	963	2019-12-18	83	1093	2020-01-09	105	1434	2020-02-18	145	2105
CLS-9	9	1	RI	2019-09-26	0	0	2019-10-01	5	53	2019-10-02	6	64	2019-10-09	13	145	2019-10-14	18	202	2019-10-17	21	237	2019-10-29	33	388	2019-11-04	39	468	2019-11-11	46	558	2019-11-18	53	659	2019-11-25	60	764	2019-12-09	74	963	2019-12-17	82	1079	2020-01-09	105	1434	2020-02-18	145	2105
Regalona	10	1	RI	2019-09-26	0	0	2019-10-01	5	53	2019-10-02	6	64	2019-10-09	13	145	2019-10-14	18	202	2019-10-17	21	237	2019-10-29	33	388	2019-11-04	39	468	2019-11-11	46	558	2019-11-18	53	659	2019-11-25	60	764	2019-12-02	67	871	2019-12-12	77	1004	2020-01-02	98	1321	2020-02-18	145	2105
CLS-2	11	2	RI	2019-09-26	0	0	2019-10-01	5	53	2019-10-02	6	64	2019-10-09	13	145	2019-10-14	18	202	2019-10-17	21	237	2019-10-29	33	388	2019-11-04	39	468	2019-11-11	46	558	2019-11-18	53	659	2019-11-25	60	764	2019-12-09	74	963	2019-12-18	83	1093	2020-01-09	105	1434	2020-02-18	145	2105
CLS-9	12	2	RI	2019-09-26	0	0	2019-10-01	5	53	2019-10-02	6	64	2019-10-09	13	145	2019-10-14	18	202	2019-10-17	21	237	2019-10-29	33	388	2019-11-04	39	468	2019-11-11	46	558	2019-11-18	53	659	2019-11-25	60	764	2019-12-09	74	963	2019-12-17	82	1079	2020-01-09	105	1434	2020-02-19	146	2121
CLS-6	13	2	RI	2019-09-26	0	0	2019-10-01	5	53	2019-10-02	6	64	2019-10-09	13	145	2019-10-14	18	202	2019-10-17	21	237	2019-10-29	33	388	2019-11-04	39	468	2019-11-11	46	558	2019-11-18	53	659	2019-11-25	60	764	2019-12-02	67	871	2019-12-26	91	1217	2020-01-09	105	1434	2020-02-19	146	2121
Regalona	14	2	RI	2019-09-26	0	0	2019-10-01	5	53	2019-10-02	6	64	2019-10-09	13	145	2019-10-14	18	202	2019-10-17	21	237	2019-10-29	33	388	2019-11-04	39	468	2019-11-11	46	558	2019-11-18	53	659	2019-11-25	60	764	2019-12-02	67	871	2019-12-12	77	1004	2020-01-02	98	1321	2020-02-18	145	2105
CLS-4	15	2	RI	2019-09-26	0	0	2019-10-01	5	53	2019-10-02	6	64	2019-10-09	13	145	2019-10-14	18	202	2019-10-17	21	237	2019-10-29	33	388	2019-11-04	39	468	2019-11-11	46	558	2019-11-18	53	659	2019-11-25	60	764	2019-12-09	74	963	2019-12-17	82	1079	2020-01-09	105	1434	2020-02-18	145	2105
CLS-1	16	2	RI	2019-09-26	0	0	2019-10-01	5	53	2019-10-02	6	64	2019-10-09	13	145	2019-10-14	18	202	2019-10-17	21	237	2019-10-29	33	388	2019-11-04	39	468	2019-11-11	46	558	2019-11-18	53	659	2019-11-25	60	764	2019-12-09	74	963	2019-12-30	95	1276	2020-01-09	105	1434	2020-02-18	145	2105
CLS-8	17	2	RI	2019-09-26	0	0	2019-10-01	5	53	2019-10-02	6	64	2019-10-09	13	145	2019-10-14	18	202	2019-10-17	21	237	2019-10-29	33	388	2019-11-04	39	468	2019-11-11	46	558	2019-11-18	53	659	2019-11-25	60	764	2019-12-09	74	963	2019-12-18	83	1093	2020-01-09	105	1434	2020-02-18	145	2105
CLS-5	18	2	RI	2019-09-26	0	0	2019-10-01	5	53	2019-10-02	6	64	2019-10-09	13	145	2019-10-14	18	202	2019-10-17	21	237	2019-10-29	33	388	2019-11-04	39	468	2019-11-11	46	558	2019-11-18	53	659	2019-11-25	60	764	2019-12-18	83	1093	2019-12-29	94	1262	2020-01-20	116	1616	2020-02-18	145	2105
CLS-7	19	2	RI	2019-09-26	0	0	2019-10-01	5	53	2019-10-02	6	64	2019-10-09	13	145	2019-10-14	18	202	2019-10-17	21	237	2019-10-29	33	388	2019-11-04	39	468	2019-11-11	46	558	2019-11-18	53	659	2019-11-25	60	764	2019-11-25	60	764	2019-12-09	74	963	2020-01-09	105	1434	2020-02-19	146	2121
CLS-3	20	2	RI	2019-09-26	0	0	2019-10-01	5	53	2019-10-02	6	64	2019-10-09	13	145	2019-10-14	18	202	2019-10-17	21	237	2019-10-29	33	388	2019-11-04	39	468	2019-11-11	46	558	2019-11-18	53	659	2019-11-25	60	764	2019-12-09	74	963	2019-12-17	82	1079	2020-01-09	105	1434	2020-02-19	146	2121
CLS-5	21	3	RI	2019-09-26	0	0	2019-10-01	5	53	2019-10-02	6	64	2019-10-09	13	145	2019-10-14	18	202	2019-10-17	21	237	2019-10-29	33	388	2019-11-04	39	468	2019-11-11	46	558	2019-11-18	53	659	2019-11-25	60	764	2019-12-18	83	1093	2019-12-29	94	1262	2020-01-20	116	1616	2020-02-18	145	2105
CLS-2	22	3	RI	2019-09-26	0	0	2019-10-01	5	53	2019-10-02	6	64	2019-10-09	13	145	2019-10-14	18	202	2019-10-17	21	237	2019-10-29	33	388	2019-11-04	39	468	2019-11-11	46	558	2019-11-18	53	659	2019-11-25	60	764	2019-12-09	74	963	2019-12-18	83	1093	2020-01-09	105	1434	2020-02-19	146	2121
CLS-6	23	3	RI	2019-09-26	0	0	2019-10-01	5	53	2019-10-02	6	64	2019-10-09	13	145	2019-10-14	18	202	2019-10-17	21	237	2019-10-29	33	388	2019-11-04	39	468	2019-11-11	46	558	2019-11-18	53	659	2019-11-25	60	764	2019-12-09	74	963	2019-12-26	91	1217	2020-01-09	105	1434	2020-02-19	146	2121
Regalona	24	3	RI	2019-09-26	0	0	2019-10-01	5	53	2019-10-02	6	64	2019-10-09	13	145	2019-10-14	18	202	2019-10-17	21	237	2019-10-29	33	388	2019-11-04	39	468	2019-11-11	46	558	2019-11-18	53	659	2019-11-25	60	764	2019-12-02	67	871	2019-12-12	77	1004	2020-01-02	98	1321	2020-02-19	146	2121
CLS-7	25	3	RI	2019-09-26	0	0	2019-10-01	5	53	2019-10-02	6	64	2019-10-09	13	145	2019-10-14	18	202	2019-10-17	21	237	2019-10-29	33	388	2019-11-04	39	468	2019-11-11	46	558	2019-11-18	53	659	2019-11-25	60	764	2019-12-09	74	963	2019-12-12	77	1004	2020-01-09	105	1434	2020-02-19	146	2121
CLS-8	26	3	RI	2019-09-26	0	0	2019-10-01	5	53	2019-10-02	6	64	2019-10-09	13	145	2019-10-14	18	202	2019-10-17	21	237	2019-10-29	33	388	2019-11-04	39	468	2019-11-11	46	558	2019-11-18	53	659	2019-11-25	60	764	2019-12-09	74	963	2019-12-18	83	1093	2020-01-09	105	1434	2020-02-19	146	2121
CLS-3	27	3	RI	2019-09-26	0	0	2019-10-01	5	53	2019-10-02	6	64	2019-10-09	13	145	2019-10-14	18	202	2019-10-17	21	237	2019-10-29	33	388	2019-11-04	39	468	2019-11-11	46	558	2019-11-18	53	659	2019-11-25	60	764	2019-12-09	74	963	2019-12-17	82	1079	2020-01-09	105	1434	2020-02-19	146	2121
CLS-9	28	3	RI	2019-09-26	0	0	2019-10-01	5	53	2019-10-02	6	64	2019-10-09	13	145	2019-10-14	18	202	2019-10-17	21	237	2019-10-29	33	388	2019-11-04	39	468	2019-11-11	46	558	2019-11-18	53	659	2019-11-25	60	764	2019-12-09	74	963	2019-12-17	82	1079	2020-01-09	105	1434	2020-02-19	146	2121
CLS-1	29	3	RI	2019-09-26	0	0	2019-10-01	5	53	2019-10-02	6	64	2019-10-09	13	145	2019-10-14	18	202	2019-10-17	21	237	2019-10-29	33	388	2019-11-04	39	468	2019-11-11	46	558	2019-11-18	53	659	2019-11-25	60	764	2019-12-09	74	963	2019-12-30	95	1276	2020-01-09	105	1434	2020-02-19	146	2121
CLS-4	30	3	RI	2019-09-26	0	0	2019-10-01	5	53	2019-10-02	6	64	2019-10-09	13	145	2019-10-14	18	202	2019-10-17	21	237	2019-10-29	33	388	2019-11-04	39	468	2019-11-11	46	558	2019-11-18	53	659	2019-11-25	60	764	2019-12-09	74	963	2019-12-17	82	1079	2020-01-09	105	1434	2020-02-19	146	2121
AVERAGE					0	0		4.98333	52.8333		6	64		13	145		18	202		21	237		33	388		39	468		46	558		53	659		60	764		73.5333	957.567		84.6333	1119.22		105.4	1440.9		145.833	2118.12
MINIMUM					0	0		4	43		6	64		13	145		18	202		21	237		33	388		39	468		46	558		53	659		60	764		60	764		74	963		98	1321		144	2089
MAXIMUM					0	0		5	53		6	64		13	145		18	202		21	237		33	388		39	468		46	558		53	659		60	764		83	1093		95	1276		116	1616		148	2152

## Sheet: abbreviations
CLS	coastal lowland self-pollinated line
FI	full irrigation
RI	reduced irrigation
DAS	days after sowing
GDD	growing degree days; calculated using a base temperature of 3 °C
